# Supplementary material for: Interferon-Responsive Genes Are Targeted during the Establishment of Human Cytomegalovirus Latency
Source: mBio. 2019 Dec 3;10(6):e02574-19. doi: 10.1128/mBio.02574-19 (PMC6890990; doi:10.1128/mBio.02574-19)
Supplement: DATA SET S1 [file mBio.02574-19-sd001.xlsx]

## Sheet: Data
Protein FDR Confidence	Accession	Description	# Unique Peptides	Gene ID	US28-WT/Empty Vector	q-Value_US28-WT/Empty Vector	US28-R129A/Empty Vector	q-value_US28-R129A/Empty Vector	US28-R129A/US28-WT	q-Value_US28-R129A/US28-WT	Abundance_Empty Vector	Abundance_US28-WT	Abundance_US28-R129A	Empty vector_1	Empty vector_2	Empty vector_3	US28-WT_1	US28-WT_2	US28-WT_3	US28-R129A_1	US28-R129A_2	US28-R129A_3
High	P13928	Annexin A8	6	ANXA8	1.28688	6.14144e-07	-0.739372	0.000519639	-2.02327	3.30218e-07	74.3	181.2	44.5	73.5	70.2	79.1	177	190.9	175.9	43	47.4	43.2
High	O94851	Protein-methionine sulfoxide oxidase MICAL2	1	MICAL2	0.10165	0.525864	-1.68038	0.000412986	-1.78091	0.000469089	125.8	135	39.2	137	104.7	135.7	152	141.7	111.2	33.6	41.2	42.9
High	Q12965	Unconventional myosin-Ie	11	MYO1E	0.325386	4.03343e-05	-1.20756	7.0925e-07	-1.53116	1.93562e-07	111.7	139.9	48.4	115.1	106.9	113	139.5	137.9	142.3	48.9	45.9	50.4
High	Q8WWN9	Interactor protein for cytohesin exchange factors 1	1	IPCEF1	1.05172	0.000176422	-0.401635	0.128515	-1.45403	0.00014358	78.3	162.4	59.3	68.2	71.4	95.4	145.9	181.8	159.5	60.2	54.5	63.1
High	P15144	Aminopeptidase N	27	ANPEP	0.742437	5.88187e-07	-0.62371	1.75253e-05	-1.36587	1.55385e-07	90.3	151.1	58.6	89.3	87.8	93.8	152.2	147.2	153.8	58.8	60.1	57
High	P20701	Integrin alpha-L	17	ITGAL	0.645241	3.17564e-07	-0.510457	8.08323e-06	-1.15521	1.06969e-07	91.9	143.6	64.5	89.3	91.5	94.8	144.6	143.2	143.2	63.7	65.6	64.2
High	Q11206	CMP-N-acetylneuraminate-beta-galactosamide-alpha-2,3-sialyltransferase 4	2	ST3GAL4	1.23266	1.7781e-05	0.123004	0.481971	-1.1078	7.20435e-05	67.6	158.8	73.6	61	73.4	68.4	145.1	171.9	159.4	68.5	82.7	69.7
High	O00151	PDZ and LIM domain protein 1	15	PDLIM1	0.980391	2.78482e-07	-0.125006	0.0542967	-1.1047	3.30218e-07	77.1	152.2	70.7	79.2	73.1	79	154	148.2	154.3	72.6	70.8	68.8
High	Q6YHK3	CD109 antigen	20	CD109	0.645241	7.55928e-07	-0.432455	4.32285e-05	-1.07704	2.0291e-07	90.8	142	67.2	92	87.2	93.2	143.3	140.9	141.7	68.5	64.6	68.6
High	P78396	Cyclin-A1	1	CCNA1	-0.724993	0.0008935	-1.76611	4.26102e-05	-1.04394	0.00486172	158	95.6	46.4	175.3	156.3	142.3	78.9	107.8	100.2	37	49.4	52.8
High	P04083	Annexin A1	20	ANXA1	1.75275	2.80819e-06	0.768925	0.00177532	-0.982791	4.89526e-05	49.4	166.5	84.1	52.4	47.7	48	154.8	182	162.6	89.1	80.7	82.6
High	Q9NP71	Carbohydrate-responsive element-binding protein	1	MLXIPL	0.388465	0.00979457	-0.577767	0.00711162	-0.965784	0.000474042	100.7	131.8	67.5	106.4	93.5	102.2	144.5	121.5	129.5	57.5	82.9	62
High	Q96PC3	AP-1 complex subunit sigma-3	3	AP1S3	0.0922074	0.0887407	-0.833927	1.02579e-05	-0.924125	1.44916e-05	114.2	121.7	64.1	119.2	109.8	113.6	117.2	127.1	120.8	67.8	63.2	61.3
High	Q9HBU1	Homeobox protein BarH-like 1	2	BARX1	0.207893	0.0112138	-0.717857	0.000102165	-0.924125	4.61599e-05	108.6	125.4	66.1	104.1	106.9	114.7	122.2	133.1	120.9	64.3	72.3	61.5
High	Q9NUU6	Inactive ubiquitin thioesterase FAM105A	13	FAM105A	0.297485	6.70425e-06	-0.608232	9.51942e-07	-0.905088	1.55385e-07	104	127.8	68.2	103.9	103.7	104.3	126.8	126.9	129.8	67.6	69.7	67.4
High	P21333	Filamin-A	1	FLNA	0.137504	0.646145	-0.753896	0.0753015	-0.891643	0.0469469	111.4	122.6	66	109	114.9	110.3	111.5	118.7	137.5	118.5	41	38.5
Medium	O00421	C-C chemokine receptor-like 2	1	CCRL2	0.0703893	0.542791	-0.805913	0.000866264	-0.875672	0.000881229	114.4	120.2	65.4	112.4	103.4	127.4	131.3	113.8	115.3	54.1	71.5	70.7
High	Q8TF42	Ubiquitin-associated and SH3 domain-containing protein B	14	UBASH3B	1.20414	2.9876e-07	0.368489	0.000723374	-0.836501	2.71363e-06	65.3	150.4	84.3	65.8	63.4	66.8	154	144.2	153	81.8	83.9	87.1
High	Q13642	Four and a half LIM domains protein 1	5	FHL1	1.28629	9.58604e-07	0.468844	0.00102338	-0.818579	1.44916e-05	62.2	151.7	86.1	64	59.6	63	145.8	152	157.4	79.1	87.7	91.4
High	Q8NCM8	Cytoplasmic dynein 2 heavy chain 1	3	DYNC2H1	0.232661	0.120324	-0.575615	0.0121476	-0.808437	0.00252837	105.4	123.9	70.7	94.6	110.2	111.5	104.3	130.4	136.9	80.8	59.5	72
High	Q9BRF8	Serine/threonine-protein phosphatase CPPED1	11	CPPED1	-0.0232698	0.519863	-0.805913	1.76076e-06	-0.78339	6.18341e-06	117.4	115.5	67.1	118	117.1	117.1	119.9	111.4	115.2	65.9	70.1	65.4
High	Q96PE1	G-protein coupled receptor 124	2	GPR124; ADGRA2	0.119024	0.413232	-0.612637	0.00857413	-0.732165	0.00467991	109.5	118.9	71.6	111.9	90.5	126.1	106.3	131.8	118.7	78	67.4	69.4
High	Q86YV5	Tyrosine-protein kinase SgK223	1	SGK223	0.200379	0.124433	-0.529073	0.00842026	-0.72977	0.00199845	105.6	121.3	73.1	97.6	102.7	116.4	127.4	134	102.5	72	74.4	73
High	Q86Y22	Collagen alpha-1(XXIII) chain	1	COL23A1	0.679874	0.00143915	-0.0394883	0.843068	-0.720232	0.0019804	83.9	134.5	81.6	83.2	78.1	90.4	148.5	114.2	140.6	71.5	89.5	84
High	P08133	Annexin A6	47	ANXA6	-0.0877334	0.240342	-0.803393	6.10607e-05	-0.717857	0.000264991	119.3	112.3	68.3	115.6	118.2	124.3	120.3	101.3	115.4	64.4	70.6	70
High	Q8IU85	Calcium/calmodulin-dependent protein kinase type 1D	3	CAMK1D	0.232661	0.00653632	-0.483985	0.000574782	-0.715486	0.000104336	103.8	122	74.2	95	106.7	109.6	126.1	117.3	122.6	69.3	77.8	75.6
High	P11169	Solute carrier family 2, facilitated glucose transporter member 3	5	SLC2A3	0.396159	0.00437213	-0.320126	0.0332642	-0.715486	0.000672901	96.3	126.7	77.1	92	93.4	103.4	129.4	116.7	133.9	66.1	76.5	88.6
High	P32456	Guanylate-binding protein 2	2	GBP2	0.659925	0.00192276	-0.0394883	0.84263	-0.698998	0.00256632	84.5	133.4	82.1	71.4	89.6	92.3	143.1	128	129	94.2	63.5	88.7
High	Q658P3	Metalloreductase STEAP3	6	STEAP3	-0.0454314	0.377768	-0.734563	1.29895e-05	-0.68966	5.05789e-05	116.7	113.1	70.1	111.3	122	116.8	117.3	110.5	111.6	66.5	70.1	73.8
High	P30405	Peptidyl-prolyl cis-trans isomerase F, mitochondrial	9	PPIF	0.618239	5.40176e-06	-0.0679388	0.253396	-0.687335	1.19627e-05	86	132	82	86.5	84.2	87.2	131.5	127.4	137.2	79.9	85.8	80.3
High	Q8IX19	Mast cell-expressed membrane protein 1	4	C19orf59; MCEMP1	0.286881	0.00016795	-0.386468	0.000130799	-0.673463	1.19656e-05	100.5	122.6	76.9	100.6	97.3	103.6	124.3	117.8	125.8	76.7	75.5	78.4
High	Q9BX10	GTP-binding protein 2	13	GTPBP2	0.353888	8.73899e-06	-0.312939	6.37284e-05	-0.666576	1.73979e-06	97.3	124.3	78.3	97.3	98.1	96.6	120.8	125.9	126.3	77.9	78.1	79
High	P02751	Fibronectin	2	FN1	0.102994	0.650622	-0.54372	0.0684898	-0.646112	0.0434676	108.7	116.7	74.6	106	120.7	99.4	112.8	123.6	113.8	111.8	54.3	57.7
High	P08582	Melanotransferrin	4	MFI2	0.614474	0.00135724	-0.0262051	0.874098	-0.641604	0.00196229	85.4	130.7	83.8	84.6	75.4	96.3	118.1	140.2	133.9	74	94.8	82.7
High	Q7L266	Isoaspartyl peptidase/L-asparaginase	2	ASRGL1	-0.744197	1.01649e-05	-1.38458	1.24966e-06	-0.639355	0.000624472	151.5	90.4	58.1	142.3	157.1	155.2	91.6	85.3	94.4	60.3	54.6	59.3
High	Q5TAP6	U3 small nucleolar RNA-associated protein 14 homolog C	1	UTP14C	0.659011	0.0110176	0.0186342	0.94168	-0.639355	0.0175453	83.5	131.9	84.6	82	73.3	95.1	119.9	113.1	162.5	73.8	93.6	86.5
High	P09525	Annexin A4	23	ANXA4	-0.407364	1.85517e-05	-1.04394	4.67623e-07	-0.637109	3.4166e-05	134	101.1	64.9	137	128.6	136.3	100.4	99.4	103.3	63	66.7	65.1
High	P20020	Plasma membrane calcium-transporting ATPase 1	15	ATP2B1	0.345964	3.65834e-05	-0.286304	0.00035853	-0.632629	8.55164e-06	97	123.4	79.6	95.5	94	101.6	120.8	124.6	124.7	79.7	80.6	78.5
High	O00458	Interferon-related developmental regulator 1	7	IFRD1	0.318461	0.000559552	-0.305788	0.0021254	-0.62371	7.03945e-05	98.2	122.4	79.4	97.9	100.7	96	122.7	115.2	129.4	76.2	81.6	80.3
High	Q04726	Transducin-like enhancer protein 3	5	TLE3	0.138814	0.00384779	-0.477944	1.85629e-05	-0.617056	1.16632e-05	106.4	117.2	76.4	107.5	108.9	102.8	119.3	113.4	118.8	76.6	76.8	75.8
High	Q96PY5	Formin-like protein 2	3	FMNL2	0.195348	0.051866	-0.413115	0.00525806	-0.610433	0.000919789	103.6	118.7	77.8	99.1	99.2	112.4	121.8	113.7	120.5	68.3	89.1	75.9
High	Q6PF06	tRNA methyltransferase 10 homolog B	1	TRMT10B	0.734655	0.00338324	0.133564	0.562144	-0.599462	0.0108414	79.8	132.7	87.5	63.4	96.9	78.9	136.7	145.8	115.6	100.3	87.7	74.5
Medium	P22692	Insulin-like growth factor-binding protein 4	1	IGFBP4	-0.943416	3.84696e-05	-1.53952	8.15368e-06	-0.597278	0.0109425	161	83.7	55.3	161	149.2	172.7	93.9	74.1	83.1	51	61.5	53.5
Medium	P15309	Prostatic acid phosphatase	1	ACPP	1.22219	0.000135823	0.624803	0.0135582	-0.597278	0.00361036	61.5	143.6	94.9	67.7	52.2	64.6	147	121.7	161.9	93	98.1	93.6
High	Q13683	Integrin alpha-7	4	ITGA7	0.100305	0.0314885	-0.490051	3.03895e-05	-0.590745	2.59988e-05	107.8	115.5	76.7	103.5	110	109.9	116.5	111.4	118.6	75.2	78.3	76.7
High	P50281	Matrix metalloproteinase-14	7	MMP14	0.291604	0.00288489	-0.295128	0.00754328	-0.586406	0.000259094	98.7	120.8	80.5	96.7	95.9	103.4	114.3	116.7	131.5	79	81.1	81.3
High	Q9BPW9	Dehydrogenase/reductase SDR family member 9	5	DHRS9	0.0935602	0.223019	-0.490051	0.000782699	-0.584241	0.000495645	108	115.2	76.8	113.7	100.9	109.3	106.9	124.7	114	75.7	75.9	78.9
High	Q13480	GRB2-associated-binding protein 1	2	GAB1	0.606916	0.000429103	0.0243197	0.853558	-0.58208	0.000981455	84.7	129.1	86.2	79.9	85.4	88.9	123.6	119.6	144	83.2	83.9	91.5
High	Q9NQ86	E3 ubiquitin-protein ligase TRIM36	4	TRIM36	0.137504	0.0780134	-0.434403	0.00123298	-0.571322	0.00043338	105.6	116.2	78.2	102.6	105.5	108.7	114.5	126.3	107.8	82.8	74.3	77.5
High	Q96TA1	Niban-like protein 1	9	FAM129B	-0.416962	3.26827e-06	-0.988504	1.15367e-07	-0.571322	1.23292e-05	133.1	99.7	67.1	130.5	133.5	135.5	98.9	100.6	99.6	65.4	66.7	69.3
High	O94885	SAM and SH3 domain-containing protein 1	1	SASH1	0.370722	0.00694059	-0.1976	0.145044	-0.567041	0.00193445	94.8	122.5	82.7	95.3	90.1	98.9	111.9	137.2	118.6	88.5	85.3	74.2
High	Q9NW97	Transmembrane protein 51	2	TMEM51	-0.168123	0.118319	-0.732165	0.000455152	-0.564905	0.00389795	120.4	107.1	72.4	109.2	131.1	120.9	110.5	101.3	109.6	61.2	81.4	74.7
High	Q8IWB7	WD repeat and FYVE domain-containing protein 1	14	WDFY1	0.0356239	0.349777	-0.526992	1.36244e-05	-0.560643	2.58309e-05	110.3	113.1	76.6	115.6	106.7	108.6	111.9	113.8	113.5	75.9	78.3	75.6
High	Q9P2M4	TBC1 domain family member 14	1	TBC1D14	0.658097	0.000155236	0.0976108	0.388562	-0.560643	0.000636741	82.2	129.8	88	89.7	72.3	84.7	127.6	135.8	125.9	82.8	84.4	96.8
Medium	Q6PI78	Transmembrane protein 65	1	TMEM65	0.187768	0.0167837	-0.37146	0.00153153	-0.558517	0.000259094	103	117.3	79.6	104.8	98.2	106.2	118	123.2	110.8	80.2	85.1	73.6
High	Q86UT8	Coiled-coil domain-containing protein 84	1	CCDC84	0.667211	0.00114886	0.108357	0.516393	-0.558517	0.00394727	81.8	129.9	88.2	89.6	80.7	75.3	114.6	132.7	142.5	93.5	75.8	95.4
High	Q9BY49	Peroxisomal trans-2-enoyl-CoA reductase	7	PECR	0.205393	0.0367121	-0.352916	0.00805427	-0.556393	0.00101259	102.2	117.8	80.1	103.1	100.5	102.9	124.5	106.1	122.7	72.8	88.2	79.1
High	Q13557	Calcium/calmodulin-dependent protein kinase type II subunit delta	9	CAMK2D	-0.854649	1.11368e-06	-1.4112	2.18966e-07	-0.554273	0.000303764	155.5	86	58.5	156.4	154.2	155.8	90.5	79.3	88.1	54.6	60	60.9
High	Q96C23	Aldose 1-epimerase	8	GALM	0.0989585	0.0228952	-0.452057	2.62952e-05	-0.552156	2.13547e-05	107.1	114.7	78.2	104	107.5	109.8	112.8	113.1	118	75.9	80.7	78.2
High	P07355	Annexin A2	23	ANXA2	-0.24127	0.0336886	-0.793357	0.000260638	-0.552156	0.00425483	123.8	104.7	71.4	122	126.4	123.1	102	107.7	104.5	88.8	62	63.5
High	P32942	Intercellular adhesion molecule 3	6	ICAM3	0.186501	0.0201565	-0.360305	0.00214961	-0.545824	0.000333458	102.8	117	80.2	98.2	102.4	107.9	122.4	111.3	117.3	74.1	79.3	87.1
High	Q7Z4V0	Zinc finger protein 438	1	ZNF438	-0.212568	0.0114069	-0.75877	4.19016e-05	-0.54372	0.000681277	122.2	105.5	72.3	118.5	127.4	120.7	102.4	101.3	112.8	64.8	74.6	77.4
High	O94919	Endonuclease domain-containing 1 protein	4	ENDOD1	0.0468403	0.438554	-0.496142	0.000208889	-0.54372	0.000243747	109.4	113	77.5	109	110	109.3	120.9	112.9	105.3	74.3	81.8	76.4
High	P23469	Receptor-type tyrosine-protein phosphatase epsilon	14	PTPRE	0.43082	1.52836e-06	-0.112475	0.00502931	-0.541618	1.68082e-06	91.6	123.5	84.8	92.7	91.1	91.1	122.9	122.7	125	83.6	84.6	86.3
High	P01019	Angiotensinogen	2	AGT	-0.380822	6.96819e-06	-0.91866	2.18966e-07	-0.537424	2.02095e-05	130.6	100.3	69.1	132.8	130	128.9	100.1	100.2	100.7	69.6	71.9	65.9
High	Q96I76	G patch domain-containing protein 3	1	GPATCH3	0.190299	0.457642	-0.340075	0.275104	-0.531156	0.103266	102.3	116.8	80.9	89.7	123.4	93.9	135.5	113.8	101.2	112.8	55.4	74.4
High	P27144	Adenylate kinase 4, mitochondrial	5	AK4; LOC100507855	0.00575927	0.921009	-0.518701	3.41111e-05	-0.522841	7.98561e-05	111	111.4	77.5	108.2	109.4	115.5	111.6	106.6	116	76.5	77.9	78.3
High	P55210	Caspase-7	5	CASP7	0.529071	8.46998e-06	0.0129262	0.816296	-0.516636	2.75585e-05	86.9	125.4	87.7	87.2	86.1	87.4	126.4	119.7	130.2	87.8	88.6	86.6
High	Q09666	Neuroblast differentiation-associated protein AHNAK	241	AHNAK	-0.579922	3.56486e-07	-1.09542	3.38854e-08	-0.512514	1.42465e-05	140.4	93.9	65.8	142.8	139.1	139.3	94.2	92.6	94.8	66.4	66.3	64.6
High	Q8NFY9	Kelch repeat and BTB domain-containing protein 8	4	KBTBD8	0.694212	4.02863e-05	0.186501	0.0594408	-0.508403	0.000324647	79.9	129.2	90.9	80.2	82.5	77	123.5	139.5	124.8	95	86.4	91.2
High	Q9Y2R2	Tyrosine-protein phosphatase non-receptor type 22	4	PTPN22	1.27262	1.3416e-05	0.771463	0.000589561	-0.500218	0.00105548	58.6	141.5	100	57.4	58.4	59.8	141.3	131.7	151.5	88.2	104.3	107.4
High	Q99808	Equilibrative nucleoside transporter 1	6	SLC29A1	0.671746	8.74605e-05	0.169925	0.109542	-0.500218	0.000640302	80.7	128.5	90.8	81.8	82	78.3	122.9	139.1	123.5	98.4	85.3	88.7
Medium	Q9H237	Protein-serine O-palmitoleoyltransferase porcupine	1	PORCN	-0.145605	0.0947651	-0.643856	0.000254064	-0.498179	0.00208625	118	106.6	75.5	117.1	114.2	122.6	108	98.4	113.4	66.9	74.9	84.5
High	Q70CQ4	Ubiquitin carboxyl-terminal hydrolase 31	1	USP31	0.980391	0.000210477	0.484396	0.0186647	-0.496142	0.00550003	68.6	135.4	96	70.8	61.1	74	120.1	142.1	143.9	96.8	108.2	83.1
High	Q5TH69	Brefeldin A-inhibited guanine nucleotide-exchange protein 3	4	KIAA1244; ARFGEF3	-1.35476	3.84959e-06	-1.84684	1.76999e-06	-0.494109	0.0301992	179.7	70.3	49.9	194.4	168.4	176.4	66.7	73.7	70.5	55.5	44.2	50.1
High	Q02156	Protein kinase C epsilon type	4	PRKCE	0.0271541	0.694219	-0.467932	0.000476576	-0.494109	0.000637903	109.4	111.5	79.1	107.4	110.3	110.5	112.8	101.7	119.9	78	82.6	76.8
High	Q7L591	Docking protein 3	6	DOK3	2.32366	1.99572e-08	1.83188	1.9374e-07	-0.492079	9.69315e-06	31.4	157	111.6	29.6	31.5	33	158	153.4	159.7	107.5	113.6	113.8
High	P16070	CD44 antigen	9	CD44	-1.50635	2.18571e-07	-2	9.80375e-08	-0.490051	0.00468682	187.3	65.8	46.9	193.1	191.2	177.6	66.8	64.1	66.5	48	46.1	46.6
Medium	Q9NYA1	Sphingosine kinase 1	1	SPHK1	-0.114035	0.123724	-0.60165	0.000159518	-0.488026	0.00107106	116.1	107.3	76.5	110.1	119	119.3	97.1	113.7	111.2	77.4	77.4	74.9
High	O43665	Regulator of G-protein signaling 10	7	RGS10	-0.0694519	0.37851	-0.556393	0.000417832	-0.488026	0.00163977	113.9	108.6	77.4	110.4	110.5	121	116.2	99.5	110.1	71.7	82.3	78.3
High	P05771	Protein kinase C beta type	16	PRKCB	0.108357	0.0201952	-0.378944	8.71496e-05	-0.486004	4.89526e-05	105.4	113.6	81.1	105.7	102.9	107.5	117	109.6	114.1	78	83.1	82.1
High	Q86WR7	Proline and serine-rich protein 2	3	C10orf47; PROSER2	0.688852	8.60427e-06	0.202888	0.0128632	-0.486004	0.000102069	79.7	128.5	91.8	79.9	83.7	75.6	128	126.7	130.9	92	97.3	85.9
High	A2RUS2	DENN domain-containing protein 3	21	DENND3	1.1564	3.17592e-07	0.672652	1.29237e-05	-0.483985	2.58309e-05	62.2	138.6	99.2	61.9	61	63.7	141.2	134.6	140.2	94.6	102.5	100.4
High	P46013	Antigen KI-67	150	MKI67	0.45628	2.80262e-05	-0.0247367	0.648647	-0.481969	6.12574e-05	89.4	122.7	87.9	90.8	89.4	88.1	120.8	125.5	121.8	94	84.3	85.3
High	Q6UW63	KDEL motif-containing protein 1	1	KDELC1	0.474047	7.56183e-05	-0.00723157	0.926882	-0.479955	0.000166002	88.7	123.1	88.2	89.8	83.9	92.3	117.8	129.2	122.3	91.7	87.5	85.6
High	Q7Z4S6	Kinesin-like protein KIF21A	4	KIF21A	0.485427	7.11318e-05	0.0071955	0.922961	-0.477944	0.000177026	88.1	123.4	88.5	90.7	88.1	85.5	118.6	126.9	124.7	81.7	90.2	93.7
High	P36222	Chitinase-3-like protein 1	15	CHI3L1	-1.074	2.40868e-08	-1.55216	5.84862e-09	-0.475936	6.64383e-05	165.1	78.5	56.4	164.1	163.2	168	80.1	77.7	77.6	56.9	57.1	55.2
High	P14618	Pyruvate kinase PKM	38	PKM	-0.123434	0.000931501	-0.599462	6.43528e-07	-0.475936	7.29336e-06	116.4	106.8	76.8	117.9	114.9	116.4	108.1	107.1	105.2	77.3	76.1	77.1
High	Q8NC26	Zinc finger protein 114	1	ZNF114	0.115033	0.253426	-0.360305	0.011468	-0.475936	0.00402055	104.8	113.5	81.6	115.5	104.6	94.4	109.1	109.1	122.3	83.7	74.2	87
High	Q9Y3M8	StAR-related lipid transfer protein 13	1	STARD13	-0.37146	0.00155205	-0.846843	4.70654e-05	-0.475936	0.00327095	128.8	99.6	71.6	133.3	125.3	127.9	105.4	106.5	86.8	68.8	71.3	74.8
High	Q9Y608	Leucine-rich repeat flightless-interacting protein 2	9	LRRFIP2	0.252173	0.000266952	-0.21927	0.0014207	-0.471929	4.16267e-05	98.3	117.2	84.5	100.9	95.1	99	113.8	118	119.8	81.6	86.4	85.4
High	P08174	Complement decay-accelerating factor	4	CD55	0.399445	0.00335051	-0.0724828	0.536477	-0.471929	0.00268041	91.7	121	87.2	90.1	87.5	97.7	128.1	107.9	127	80.5	93.9	87.3
High	Q9Y4L1	Hypoxia up-regulated protein 1	42	HYOU1	0.657183	5.4143e-07	0.187768	0.000911162	-0.469929	6.32298e-06	80.7	127.3	91.9	81	79.3	81.9	129.4	125.8	126.8	92.1	93.9	89.8
High	Q9UHJ3	Scm-like with four MBT domains protein 1	5	SFMBT1	0.465713	0.000495462	-0.00433459	0.968346	-0.469929	0.000912812	88.8	122.6	88.6	80.3	89.8	96.3	130.3	114.5	123.1	88.6	88.3	88.8
High	Q96D15	Reticulocalbin-3	4	RCN3	0.40163	0.0149618	-0.0679388	0.680319	-0.469929	0.0118336	91.6	121	87.4	71.8	107.2	95.8	118.7	129.1	115.3	83.1	88.8	90.2
High	O15431	High affinity copper uptake protein 1	1	SLC31A1	0.0813396	0.401397	-0.384584	0.00775109	-0.465938	0.00420392	106.2	112.4	81.4	97.4	112.8	108.4	106.7	112.9	117.6	70.9	92.2	81
Medium	Q6AI12	Ankyrin repeat domain-containing protein 40	1	ANKRD40	0.129613	0.10718	-0.334607	0.00478562	-0.465938	0.0012722	103.9	113.7	82.4	99.4	101.1	111.2	119.8	105.2	116.1	79.2	79.8	88.1
High	Q15942	Zyxin	13	ZYX	0.23634	0.000215106	-0.226004	0.00066697	-0.463947	2.7466e-05	98.9	116.5	84.5	100.4	96.2	100.2	118.3	118.3	113	86.2	82.7	84.7
High	P46821	Microtubule-associated protein 1B	80	MAP1B	0.261832	0.000450719	-0.199255	0.0044259	-0.461959	8.56585e-05	97.7	117.2	85.1	97.5	96.2	99.4	119.9	112.3	119.3	81.1	88.5	85.8
High	O00220	Tumor necrosis factor receptor superfamily member 10A	2	TNFRSF10A	0.117695	0.724983	-0.343732	0.374729	-0.461959	0.252829	104.4	113.3	82.3	72.6	125.2	115.4	148.9	102.7	88.4	107	84.2	55.5
High	Q96QF0	Rab-3A-interacting protein	2	RAB3IP	1.13225	1.78345e-05	0.67084	0.000815393	-0.459973	0.00135157	62.7	137.4	99.9	65	58	65.1	143.1	145.9	123.4	96	99	104.6
High	O14745	Na(+)/H(+) exchange regulatory cofactor NHE-RF1	15	SLC9A3R1	-0.0499049	0.0387016	-0.510457	7.58218e-07	-0.459973	3.62395e-06	112.4	108.6	79	112.9	111.5	112.9	109.7	108.3	107.8	79.2	78.7	79
High	Q6ZUJ8	Phosphoinositide 3-kinase adapter protein 1	18	PIK3AP1	0.440421	1.12285e-05	-0.018878	0.678039	-0.459973	2.75585e-05	89.7	121.8	88.5	91.2	90	87.9	118.3	123.7	123.4	91.9	86.2	87.5
High	Q9NYJ8	TGF-beta-activated kinase 1 and MAP3K7-binding protein 2	3	TAB2	0.308011	0.415667	-0.150401	0.741897	-0.45799	0.288952	95.6	118.3	86.1	63.1	118.2	105.5	151.2	80.2	123.6	65.4	71.3	121.6
High	Q9H8W3	Protein FAM204A	3	FAM204A	0.593593	6.5171e-06	0.137504	0.0262937	-0.456009	5.95477e-05	83.1	125.4	91.4	80.1	84.1	85.1	120.8	129	126.5	93	88	93.4
High	O43586	Proline-serine-threonine phosphatase-interacting protein 1	5	PSTPIP1	0.323082	0.000124774	-0.128156	0.0269833	-0.452057	7.20435e-05	94.8	118.6	86.7	91.7	96	96.6	119	116.7	120	81.7	90.9	87.4
High	Q9BZM5	NKG2D ligand 2	5	ULBP2	0.27739	0.000303636	-0.169745	0.00858113	-0.448115	8.85249e-05	96.7	117.3	86	95.4	94.5	100.2	115.3	114.5	122	83	87.3	87.6
High	Q8WXA3	RUN and FYVE domain-containing protein 2	1	RUFY2	0.249749	0.179298	-0.190997	0.366781	-0.440263	0.0531264	97.9	116.4	85.7	93.7	103.1	96.8	127.6	87.5	133.9	84.9	79.4	92.9
High	P53804	E3 ubiquitin-protein ligase TTC3	1	TTC3	0.410341	0.130061	-0.0291463	0.926798	-0.440263	0.134273	90.7	120.5	88.9	122	64	86	129.9	132.7	98.8	80.2	104.9	81.5
High	Q5VUJ9	EF-hand calcium-binding domain-containing protein 2	1	EFCAB2	0.210389	0.0627773	-0.226004	0.079621	-0.436354	0.00607439	99.6	115.3	85.2	107.4	100.9	90.5	114.1	117.8	113.9	94.7	89.5	71.3
High	P31271	Homeobox protein Hox-A13	1	HOXA13	0.24732	0.000533844	-0.187707	0.0050091	-0.434403	9.80001e-05	97.9	116.2	86	92.2	99.4	102	117.4	116.1	115.1	83.6	86.3	88
High	Q5T1R4	Transcription factor HIVEP3	3	HIVEP3	0.185232	0.44383	-0.248108	0.375641	-0.434403	0.137693	100.7	114.5	84.8	103.9	106.3	92	104.3	125.4	113.8	46.7	101.3	106.4
High	P23219	Prostaglandin G/H synthase 1	2	PTGS1	0.263034	0.00742584	-0.171368	0.0741635	-0.434403	0.00139008	97.2	116.6	86.2	91.7	97.5	102.2	111.9	112.8	125.1	85.4	80.5	92.8
High	Q96C86	m7GpppX diphosphatase	12	DCPS	1.05172	2.47736e-07	0.619178	7.58566e-06	-0.432455	2.12662e-05	65.1	134.9	100	64.8	65.7	64.8	138.4	130.8	135.6	97.4	100.8	101.6
High	Q0JRZ9	F-BAR domain only protein 2	12	FCHO2	0.563646	3.46202e-06	0.130931	0.0151324	-0.432455	3.29642e-05	84	124.1	92	83.3	84.9	83.6	121.8	122.7	127.8	88.7	92.2	94.9
High	Q5T0D9	Tumor protein p63-regulated gene 1-like protein	2	TPRG1L	-0.209228	0.00343595	-0.637109	2.14271e-05	-0.428566	0.000495645	119.6	103.5	76.9	117.9	115	126	104.9	104.2	101.4	78.9	71.7	79.9
High	Q92558	Wiskott-Aldrich syndrome protein family member 1	6	WASF1	0.605968	1.4005e-05	0.176323	0.0181606	-0.428566	0.000154264	82.2	125	92.8	79.1	81.3	86	120.3	124.3	130.4	92.5	96.3	89.7
High	Q9Y5Y6	Suppressor of tumorigenicity 14 protein	7	ST14	0.319618	0.0178937	-0.107803	0.417512	-0.426625	0.00835994	94.5	117.8	87.7	88.9	98.7	95.9	115.2	104.5	133.9	83.6	87.4	92.2
High	P19484	Transcription factor EB	9	TFEB	-0.186065	0.00134573	-0.610433	5.73788e-06	-0.424688	0.000119808	118.4	104.1	77.5	118.4	121.3	115.5	105.1	99.6	107.5	76	78	78.5
High	Q32P51	Heterogeneous nuclear ribonucleoprotein A1-like 2	1	HNRNPA1L2	0.192825	0.199891	-0.227692	0.191145	-0.42082	0.0312874	100.1	114.4	85.5	107.5	90.5	102.3	102.6	105.4	135.3	92.4	77	87.1
High	Q8IZ21	Phosphatase and actin regulator 4	6	PHACTR4	-0.0588937	0.240795	-0.477944	7.3517e-05	-0.41889	0.000321635	112	107.5	80.4	115	108.7	112.4	111.2	101.2	110.2	83.3	80	78
High	Q58FG1	Putative heat shock protein HSP 90-alpha A4	1	HSP90AA4P	0.0100637	0.954546	-0.405451	0.0423741	-0.415037	0.0509792	108.6	109.3	82	100.5	122.9	102.4	93.6	127.8	106.6	82.5	91.4	72.2
High	Q9H8M5	Metal transporter CNNM2	1	CNNM2	0.519039	0.00471657	0.102994	0.521907	-0.415037	0.016453	85.5	122.6	91.9	82.5	96.8	77.3	139	107.3	121.4	86.5	92.8	96.4
High	Q9P299	Coatomer subunit zeta-2	5	COPZ2	-0.00144342	0.98382	-0.415037	0.00227703	-0.413115	0.00377571	109.1	109	81.9	102.5	105.7	119.2	114.2	104.9	107.9	77.7	89.8	78.1
High	Q96HC4	PDZ and LIM domain protein 5	9	PDLIM5	0.0745054	0.134607	-0.336428	0.000420697	-0.411195	0.000256925	105.4	111.1	83.5	100.8	106.4	109	114.2	105.3	113.7	82.8	84.6	83.2
High	Q9BSK2	Solute carrier family 25 member 33	1	SLC25A33	0.153157	0.305937	-0.251539	0.152961	-0.405451	0.0383661	101.6	113	85.4	94.6	99	111.3	118.8	123.9	96.3	101	78.3	76.9
High	O14786	Neuropilin-1	1	NRP1	-0.486004	0.00383198	-0.8863	0.000337563	-0.401635	0.0466629	133	95	72	121.8	131	146.1	98.6	94.8	91.7	59.8	68.4	87.7
High	P52429	Diacylglycerol kinase epsilon	8	DGKE	0.494672	2.25181e-05	0.0949116	0.105714	-0.39973	0.000146035	86.3	121.6	92.2	85.7	87.4	85.8	117.8	128.5	118.4	93.4	91.4	91.7
High	Q96LZ7	Regulator of microtubule dynamics protein 2	3	FAM82A1; RMDN2	-0.0954196	0.0538245	-0.494109	3.44929e-05	-0.397828	0.000259094	113.3	106.1	80.5	117.1	110.8	112.1	109	103.4	106	83.5	82.4	75.7
High	Q9BQE4	Selenoprotein S	1	VIMP	-0.0923402	0.0275473	-0.490051	1.16579e-05	-0.397828	0.000102069	113.2	106.2	80.6	112.4	114.3	112.9	110.1	104.2	104.3	78.5	84	79.4
High	O43310	CBP80/20-dependent translation initiation factor	8	CTIF	-0.0203404	0.711726	-0.41889	0.000224565	-0.397828	0.000567919	109.7	108.2	82.1	108.9	106.3	114	114.4	104.5	105.7	78.6	85.5	82.2
High	Q92686	Neurogranin	2	NRGN	0.609755	1.14145e-05	0.214125	0.00610022	-0.395929	0.000185528	81.4	124.2	94.4	75.8	85.3	83	121.7	127.8	123.1	98	92	93.3
High	Q9Y530	O-acetyl-ADP-ribose deacetylase 1	10	OARD1	0.345964	0.000196129	-0.0499049	0.394989	-0.395929	0.000242368	92.7	117.8	89.5	94.2	90.5	93.4	124.3	111.6	117.5	89.6	89.2	89.9
High	Q8NB16	Mixed lineage kinase domain-like protein	12	MLKL	0.24245	0.00426807	-0.153607	0.0535973	-0.394032	0.000833587	97.3	115.1	87.6	96.5	95.6	99.9	107.3	123.6	114.4	88.5	89.1	85
High	P20936	Ras GTPase-activating protein 1	22	RASA1	0.317304	5.63343e-05	-0.077041	0.0856953	-0.394032	5.6506e-05	93.9	117	89.1	94.6	90.4	96.8	114.1	119.9	117	88.6	89.1	89.5
High	Q9NX04	Uncharacterized protein C1orf109	1	C1orf109	0.0854247	0.568713	-0.307573	0.0846281	-0.394032	0.0443841	104.6	110.9	84.5	127.9	97.4	88.5	111.4	114.3	107.1	87.6	78	87.8
High	Q5JUR7	Testis-expressed sequence 30 protein	5	TEX30	0.439357	3.87131e-06	0.0482362	0.179186	-0.392137	2.12662e-05	88.5	120	91.5	88.9	89.5	87	119.4	122.4	118.3	92.7	92.6	89.2
High	Q9H3M7	Thioredoxin-interacting protein	9	TXNIP; LOC101060503	0.321928	0.000901801	-0.0664274	0.356456	-0.388355	0.000729038	93.6	117	89.4	94.7	93.2	92.9	112.9	125.8	112.3	93.6	86.8	87.8
High	P32189	Glycerol kinase	20	GK	0.328836	1.43898e-05	-0.0573917	0.108948	-0.384584	2.13547e-05	93.2	117.1	89.7	94.2	91.9	93.7	118.7	115.2	117.4	88.7	92.1	88.2
High	O00461	Golgi integral membrane protein 4	16	GOLIM4	0.352759	3.97512e-06	-0.0306192	0.286285	-0.382702	9.43215e-06	92.2	117.7	90.2	91.8	91.7	92.9	117.3	117.2	118.5	89.1	92.1	89.4
High	Q8IZP0	Abl interactor 1	8	ABI1	0.43082	5.06938e-05	0.0468403	0.400131	-0.382702	0.000200264	88.7	119.6	91.7	85.6	89	91.5	121.3	116	121.5	88.2	96.9	89.9
High	Q8WV41	Sorting nexin-33	4	SNX33	-0.288065	0.0737707	-0.671164	0.00355448	-0.382702	0.0781348	122.6	100.4	77	122.1	107.4	138.2	106.4	109.3	85.5	89.1	70.2	71.7
High	Q8NBW4	Sodium-coupled neutral amino acid transporter 9	1	SLC38A9	-0.00578235	0.980358	-0.388355	0.12832	-0.382702	0.161293	108.7	108.3	83	92.5	98.1	135.6	91.5	101.8	131.6	82.1	91.1	75.8
High	Q15438	Cytohesin-1	2	CYTH1	0.0551957	0.340898	-0.323733	0.0011209	-0.380822	0.00081756	105.7	109.9	84.4	107.5	105.4	104.3	111	108.5	110	81.3	78.8	93.2
High	Q96DN5	TBC1 domain family member 31	12	TBC1D31; WDR67	0.169925	0.00197305	-0.210897	0.00134739	-0.380822	0.000102069	100.4	112.9	86.7	100.7	99.1	101.2	113.5	108.3	116.9	85.5	86.1	88.6
High	Q8WUW1	Protein BRICK1	5	BRK1	0.469886	0.000142455	0.0894982	0.234782	-0.380822	0.000750659	87	120.5	92.5	86.4	87.5	87	124.2	111.9	125.3	88.2	97.1	92.3
High	Q9NUB1	Acetyl-coenzyme A synthetase 2-like, mitochondrial	4	ACSS1	-0.217591	0.0857043	-0.599462	0.00196734	-0.380822	0.0322891	119.1	102.4	78.6	110.4	121.4	125.3	101.8	88.1	117.2	72.3	77.6	85.8
High	Q53EZ4	Centrosomal protein of 55 kDa	11	CEP55	0.015783	0.664692	-0.362158	6.49316e-05	-0.378944	0.000111293	107.6	108.8	83.6	112.2	104	106.5	108.3	107.1	111	84.1	83.7	83.1
High	O75071	EF-hand calcium-binding domain-containing protein 14	2	EFCAB14; KIAA0494	0.380729	0.000490522	0.00144197	0.989197	-0.378944	0.000946612	90.8	118.3	90.9	87.7	85.8	99	118.5	115.1	121.2	85.8	92.7	94.2
High	Q6J4K2	Sodium/potassium/calcium exchanger 6, mitochondrial	1	SLC24A6; SLC8B1	-0.00288828	0.984832	-0.382702	0.0490743	-0.378944	0.0661919	108.5	108.3	83.2	86.1	126.6	112.8	108.8	108.8	107.2	75	79.9	94.9
High	Q9H3K2	Growth hormone-inducible transmembrane protein	7	GHITM	0.120352	0.00749712	-0.2567	0.000319481	-0.37707	8.18251e-05	102.6	111.5	85.9	98.5	106.6	102.7	112	110.5	112.2	85.5	87.1	85
High	P13987	CD59 glycoprotein	2	CD59	0.192825	0.000905599	-0.182786	0.00241505	-0.37707	9.65402e-05	99.2	113.4	87.4	97.3	97.8	102.5	116.4	110.3	113.6	85.4	89.2	87.5
High	P54687	Branched-chain-amino-acid aminotransferase, cytosolic	10	BCAT1	0.88049	2.18571e-07	0.503858	6.82054e-06	-0.37707	1.8698e-05	70.4	129.7	99.9	69.7	70.4	71.3	129.4	130	129.6	102.5	100.8	96.4
High	Q86UY8	5'-nucleotidase domain-containing protein 3	11	NT5DC3	0.293959	0.000533844	-0.0831412	0.167356	-0.37707	0.000333458	94.6	116	89.3	90.3	99.4	94.2	118.3	111.7	118.2	90.5	85.4	92
High	Q2QL34	Mpv17-like protein	2	MPV17L	0.453122	0.000150718	0.0758749	0.300893	-0.37707	0.000703485	87.6	120	92.4	81	91.2	90.7	117.9	124.1	118	88.5	98.1	90.4
High	O94806	Serine/threonine-protein kinase D3	3	PRKD3	0.258217	0.0240128	-0.118727	0.292101	-0.37707	0.00774103	96.3	115.1	88.6	84.3	105.4	99.1	116.9	115	113.5	97.2	88.9	79.8
High	Q86Y38	Xylosyltransferase 1	2	XYLT1	0.820485	3.91209e-05	0.445727	0.00217961	-0.375197	0.00206554	72.7	128.3	99	73.9	81.6	62.6	132.4	131	121.6	99.2	101.8	95.9
High	O75976	Carboxypeptidase D	22	CPD	0.199123	0.000953035	-0.174621	0.0037109	-0.375197	0.000111049	98.9	113.5	87.6	98.1	98.1	100.5	110.4	118.7	111.6	88.3	88.4	86.1
High	O75607	Nucleoplasmin-3	4	NPM3	0.378512	5.13271e-05	0.00432161	0.941774	-0.375197	0.000130147	90.8	118.1	91.1	92.4	93.7	86.4	120.2	117.4	116.6	91.2	87.8	94.2
High	Q9NRX3	NADH dehydrogenase [ubiquinone] 1 alpha subcomplex subunit 4-like 2	2	NDUFA4L2	0.240009	0.00630209	-0.132894	0.103488	-0.373327	0.00149158	97	114.5	88.4	90	96.5	104.5	120.8	109.6	113.3	86.1	89.9	89.4
High	Q9H0X9	Oxysterol-binding protein-related protein 5	13	OSBPL5	0.201634	0.00160092	-0.169745	0.00736972	-0.37146	0.000192075	98.7	113.5	87.8	99.3	98.6	98.2	112.7	109.1	118.8	85.9	86.5	90.9
High	O14757	Serine/threonine-protein kinase Chk1	11	CHEK1	1.20414	4.04045e-07	0.833497	6.06056e-06	-0.37146	0.000111049	59	135.9	105.1	57.9	58.7	60.3	131	141.5	135.2	108.3	103.4	103.6
Medium	Q9BUB4	tRNA-specific adenosine deaminase 1	1	ADAT1	-0.0513992	0.507243	-0.422752	0.0012983	-0.37146	0.00439785	110.6	106.8	82.6	115.5	106.6	109.8	114.1	96.3	109.9	79.2	81.4	87.2
High	Q6PCE3	Glucose 1,6-bisphosphate synthase	4	PGM2L1	0.288063	0.00321658	-0.0831412	0.31362	-0.37146	0.00176224	94.8	115.7	89.5	88.1	95.7	100.5	114.8	114.6	117.9	95.6	91.7	81.2
High	Q15013	MAD2L1-binding protein	3	MAD2L1BP	0.117695	0.0131861	-0.251539	0.000579685	-0.369595	0.000134039	102.6	111.3	86.1	102.1	103.8	101.8	114	110.3	109.6	87.4	89.6	81.5
High	Q86Y91	Kinesin-like protein KIF18B	6	KIF18B	0.227741	0.0117356	-0.142417	0.106234	-0.369595	0.00227586	97.5	114.1	88.4	89.8	102.7	100	108.2	119.5	114.7	93.6	88.4	83.1
Medium	Q7L804	Rab11 family-interacting protein 2	1	RAB11FIP2	0.303342	0.103733	-0.0664274	0.754753	-0.369595	0.0769391	94.1	116.1	89.9	94.8	83.7	103.6	101.4	129.6	117.2	70.1	92.6	106.9
High	P55011	Solute carrier family 12 member 2	12	SLC12A2	0.404903	7.84463e-05	0.0370307	0.51638	-0.367732	0.000264991	89.5	118.6	91.9	88.2	87.7	92.7	116	125	114.7	91.3	90.6	93.7
Medium	Q7Z3E5	LisH domain-containing protein ARMC9	1	ARMC9	-0.258425	0.279926	-0.625934	0.0365481	-0.367732	0.252536	120.7	101	78.3	138.9	111.6	111.7	114.4	82.7	105.8	68.4	56.7	109.8
High	Q8NHG7	Small VCP/p97-interacting protein	3	SVIP	1.43669	4.39958e-06	1.07108	5.00896e-05	-0.365871	0.00195809	51.7	139.8	108.5	51	52.6	51.3	135.7	135.5	148.3	97.5	116.1	112
High	Q6GQQ9	OTU domain-containing protein 7B	5	OTUD7B	0.0398403	0.399235	-0.327348	0.000378044	-0.365871	0.000370252	106.2	109.2	84.7	103.7	110.2	104.7	105.4	109.8	112.3	80.2	86.3	87.5
High	Q8IYB8	ATP-dependent RNA helicase SUPV3L1, mitochondrial	18	SUPV3L1	0.375178	5.85638e-06	0.0100637	0.779632	-0.365871	2.12662e-05	90.8	117.8	91.4	90	89.4	93	118.7	116.7	117.9	89.8	93.1	91.3
High	Q9NR30	Nucleolar RNA helicase 2	41	DDX21	0.380729	0.000308823	0.015783	0.833226	-0.365871	0.000734712	90.6	117.9	91.5	91.7	90.5	89.5	114.1	125.2	114.4	97.2	89.4	88
High	Q9BWG4	Single-stranded DNA-binding protein 4	2	SSBP4	0.399445	7.07025e-05	0.0370307	0.50853	-0.364013	0.000251454	89.7	118.3	92	93.4	85.2	90.5	115.9	123.5	115.6	93.2	91.3	91.5
High	P14735	Insulin-degrading enzyme	34	IDE	0.199123	0.000185737	-0.163268	0.0010654	-0.362158	2.94624e-05	98.7	113.3	88.1	99.8	98.9	97.3	111.8	115.6	112.4	89.2	86.1	88.8
High	Q14558	Phosphoribosyl pyrophosphate synthase-associated protein 1	8	PRPSAP1	0.0370307	0.666862	-0.323733	0.00803122	-0.362158	0.00688722	106.2	109	84.8	101.2	105	112.4	118.3	97.3	111.4	82.3	85.1	87.1
High	Q9UNN8	Endothelial protein C receptor	1	PROCR	-0.461959	0.000120301	-0.821126	1.12748e-05	-0.360305	0.00348383	130.9	95	74.1	123	130.6	139.1	96.6	97.7	90.8	76.1	72.6	73.5
High	Q3YBR2	Transforming growth factor beta regulator 1	1	TBRG1	0.477159	0.000165357	0.116365	0.140891	-0.360305	0.00116433	86.3	120.1	93.6	88.2	77.3	93.4	116.8	121	122.6	91.8	96.3	92.7
High	A8MPP1	Putative ATP-dependent RNA helicase DDX11-like protein 8	1	DDX11L8	0.395063	7.043e-05	0.0342157	0.527432	-0.360305	0.000248065	89.8	118.1	92	90.2	92.8	86.6	116.2	123.4	114.7	90.1	91.3	94.7
High	P35638	DNA damage-inducible transcript 3 protein	1	DDIT3	-0.263612	0.0238708	-0.625934	0.000657014	-0.360305	0.0222063	120.9	100.7	78.4	120.2	125.2	117.4	91.2	105.8	105	65.9	89.8	79.5
High	Q05639	Elongation factor 1-alpha 2	11	EEF1A2	0.0482362	0.577907	-0.311148	0.0103321	-0.360305	0.00736994	105.6	109.2	85.1	99	113.8	104.1	116.2	99.9	111.7	81.7	82.4	91.4
High	P07858	Cathepsin B	6	CTSB	0.164786	0.0763193	-0.195946	0.0638844	-0.360305	0.00599472	100.2	112.3	87.5	102.5	93.5	104.6	115	102	119.9	84	93.9	84.6
High	Q9H469	F-box/LRR-repeat protein 15	1	FBXL15	-0.0816138	0.615489	-0.442222	0.0312211	-0.360305	0.0915851	111.9	105.7	82.4	114.2	92.1	129.4	94.9	101.2	121.1	82.2	88.3	76.6
High	Q9NPA3	Mid1-interacting protein 1	7	MID1IP1	0.10165	0.0714849	-0.2567	0.00224791	-0.358454	0.000628488	103.1	110.6	86.3	100.5	102.2	106.5	117.8	106.5	107.5	86.8	84.8	87.2
High	Q9Y5X1	Sorting nexin-9	11	SNX9	0.235114	7.18357e-05	-0.123434	0.00435747	-0.358454	2.75585e-05	96.9	114.1	89	96.5	98.1	96.2	115.1	111.6	115.7	88	88.3	90.7
High	Q8NFW8	N-acylneuraminate cytidylyltransferase	18	CMAS	0.60502	1.62733e-06	0.246104	0.000387403	-0.358454	4.61599e-05	80.9	123.1	96	80.1	80.7	81.9	125.1	120.1	124.1	92.9	97.9	97.1
High	Q8TCZ2	CD99 antigen-like protein 2	1	CD99L2	-0.121863	0.107669	-0.479955	0.000440963	-0.358454	0.00402055	113.8	104.6	81.6	116.8	118.4	106.1	111	101.6	101.2	82.5	75.6	86.7
High	Q5SW96	Low density lipoprotein receptor adapter protein 1	7	LDLRAP1	0.120352	0.0363967	-0.236164	0.00305557	-0.356606	0.000555288	102.2	111.1	86.8	106.1	97.8	102.6	107.6	109.7	115.9	84	85.8	90.5
High	Q15517	Corneodesmosin	1	CDSN	-0.0513992	0.883923	-0.409278	0.280063	-0.356606	0.39152	110.4	106.5	83.1	80	160.9	90.2	88.5	101.7	129.3	72.8	89.2	87.5
High	P29350	Tyrosine-protein phosphatase non-receptor type 6	34	PTPN6	0.209141	7.54935e-05	-0.145605	0.00103899	-0.354759	1.92446e-05	98.1	113.3	88.6	99.6	97.6	97	113.9	111.9	114.2	87.7	88.3	89.9
High	Q6XZF7	Dynamin-binding protein	3	DNMBP	0.311503	0.000721226	-0.0424568	0.509629	-0.354759	0.000755137	93.4	115.9	90.7	92.5	98.9	88.9	115.5	110.5	121.7	89.3	92.6	90.1
High	Q14642	Type I inositol 1,4,5-trisphosphate 5-phosphatase	3	INPP5A	0.352759	8.21519e-05	-0.00288828	0.950763	-0.354759	0.000184481	91.6	117	91.4	92	87.4	95.4	115	116.7	119.3	87.8	92.9	93.5
High	P52849	Bifunctional heparan sulfate N-deacetylase/N-sulfotransferase 2	3	NDST2	0.141433	0.0915582	-0.21424	0.0325986	-0.354759	0.00421788	101.2	111.6	87.2	92	109.6	102	106.3	115.1	113.4	86.7	92.4	82.6
High	Q53H54	tRNA wybutosine-synthesizing protein 2 homolog	1	TRMT12	0.16221	0.342768	-0.192645	0.313482	-0.354759	0.086133	100.2	112.1	87.6	94.6	104.9	101.2	100.1	121.7	114.5	110	67.5	85.4
Medium	Q8N3Z6	Zinc finger CCHC domain-containing protein 7	1	ZCCHC7	0.371838	0.0298741	0.0172093	0.922519	-0.354759	0.0458185	90.8	117.4	91.8	88.9	91.7	91.6	137.4	102.4	112.6	102.6	92.5	80.4
High	Q96Q42	Alsin	1	ALS2	0.480265	0.0626194	0.125651	0.64723	-0.354759	0.159735	86.1	120.1	93.9	84.1	105.8	68.3	148.5	107.2	104.5	96.2	80.8	104.6
High	Q96FN4	Copine-2	11	CPNE2	0.0867838	0.110653	-0.26708	0.00180727	-0.352916	0.000666354	103.7	110.1	86.2	104.8	102.2	104	114.9	102.6	112.9	85.4	84.6	88.6
High	Q9NRS6	Sorting nexin-15	1	SNX15	0.189034	0.118596	-0.163268	0.221471	-0.352916	0.0226047	98.9	112.8	88.3	102.7	101.8	92.2	113.7	103.2	121.4	78.6	83.9	102.6
High	Q9Y2Y0	ADP-ribosylation factor-like protein 2-binding protein	3	ARL2BP	0.173767	0.000633389	-0.177882	0.00110765	-0.351074	5.54958e-05	99.6	112.4	88	98.1	100.9	99.8	111.8	110.4	114.9	85.6	89.9	88.6
High	Q99661	Kinesin-like protein KIF2C	24	KIF2C	0.316146	5.22433e-05	-0.0335695	0.415709	-0.349235	9.09877e-05	93.1	115.9	91	96.9	91.6	90.8	116.4	116	115.5	93.5	88.3	91.1
High	P06756	Integrin alpha-V	5	ITGAV	0.46048	2.57084e-05	0.112367	0.0500177	-0.347399	0.000221416	86.8	119.4	93.8	83.1	85.1	92.1	122.5	116	119.7	93.1	93.9	94.4
High	Q9BZ23	Pantothenate kinase 2, mitochondrial	1	PANK2	0.00288251	0.971473	-0.343732	0.0145906	-0.347399	0.0196919	107.5	107.8	84.7	111.3	116.5	94.6	106.1	118	99.2	85.7	86.9	81.6
High	Q92539	Phosphatidate phosphatase LPIN2	1	LPIN2	0.226509	0.0986379	-0.120294	0.41466	-0.347399	0.0349817	97.1	113.6	89.3	90.2	109.5	91.5	110	120.6	110.2	103.4	88.9	75.7
High	Q96EK5	KIF1-binding protein	9	KIAA1279; KIF1BP	0.177599	0.0107229	-0.168123	0.0227141	-0.345564	0.0009286	99.3	112.3	88.4	99.4	102.8	95.7	105.4	117	114.5	89.4	85.1	90.7
High	Q14CS0	UBX domain-containing protein 2B	1	UBXN2B	-0.15682	0.115424	-0.504305	0.0014639	-0.345564	0.0171248	115.3	103.4	81.3	106.3	122.5	117	100.7	95.2	114.3	87.2	80.7	76.1
High	P19634	Sodium/hydrogen exchanger 1	1	SLC9A1	-0.046921	0.617214	-0.390245	0.00456078	-0.343732	0.0132597	109.8	106.3	83.8	96.1	118.4	115	112.3	102.2	104.5	85.8	80.6	85
High	Q9UKL6	Phosphatidylcholine transfer protein	2	PCTP	-0.0740006	0.639333	-0.41889	0.0340895	-0.343732	0.0947723	111.2	105.6	83.2	108.3	98.9	126.4	120.2	85.7	110.9	78.1	87.9	83.6
High	Q96B96	Promethin	2	TMEM159	0.437228	0.00280911	0.0935602	0.430421	-0.343732	0.011692	87.7	118.8	93.6	87.4	92.8	82.8	114.6	126.4	115.3	87.1	107.5	86.2
High	Q8IYU2	E3 ubiquitin-protein ligase HACE1	2	HACE1	0.629473	5.79521e-05	0.288063	0.00679494	-0.341903	0.00166144	79.6	123.2	97.2	75.5	78.8	84.6	127.7	119.8	122	88.9	99.5	103.2
High	Q9Y4C8	Probable RNA-binding protein 19	18	RBM19	0.541019	3.02325e-06	0.199123	0.00125008	-0.341903	6.53925e-05	83.3	121.2	95.6	81.2	83	85.6	119.4	122.9	121.2	93.7	94.1	98.8
High	Q96PN7	Transcriptional-regulating factor 1	4	TRERF1	0.794104	1.9812e-05	0.454176	0.000848748	-0.340075	0.00154514	73.1	126.8	100.1	80	71.2	68.1	133.1	119	128.2	102.9	98.3	99.1
High	Q9Y6X8	Zinc fingers and homeoboxes protein 2	8	ZHX2	-0.258425	0.000179997	-0.597278	4.24187e-06	-0.340075	0.00026871	120.2	100.4	79.4	124.1	117.9	118.5	97.9	103.6	99.9	77.5	80.7	79.9
High	P52732	Kinesin-like protein KIF11	36	KIF11	0.324235	0.000246635	-0.0159576	0.795654	-0.340075	0.000418336	92.6	115.9	91.6	97.4	90.7	89.6	112	119.6	116	95	89.7	90.1
Medium	Q4KMQ1	Taperin	1	TPRN	-0.37146	0.0525349	-0.710756	0.00532792	-0.33825	0.17056	125.9	97.2	76.9	139.6	129.7	108.3	110.2	81.3	100.2	77.3	92	61.4
High	Q8NEZ3	WD repeat-containing protein 19	3	WDR19	0.495695	0.011372	0.157044	0.384701	-0.33825	0.0571871	85.1	120	94.9	80.9	80.2	94.2	125.9	134.1	100	83.5	104.4	96.8
High	Q86YR5	G-protein-signaling modulator 1	5	GPSM1	0.27739	0.00391082	-0.0619024	0.443314	-0.33825	0.00261989	94.7	114.7	90.7	93.3	99.5	91.1	118.2	108.1	117.7	88.5	85.3	98.2
High	Q01082	Spectrin beta chain, non-erythrocytic 1	95	SPTBN1	0.528071	3.53236e-06	0.192825	0.0015025	-0.336428	7.75058e-05	83.7	120.7	95.6	85.5	81.3	84.2	119.4	119.2	123.5	92.9	96.3	97.7
High	Q13813	Spectrin alpha chain, non-erythrocytic 1	125	SPTAN1	0.529071	2.24291e-06	0.192825	0.000907115	-0.336428	4.8086e-05	83.7	120.7	95.6	84.3	82	84.7	120.8	118.9	122.5	92.7	96.7	97.5
High	O14672	Disintegrin and metalloproteinase domain-containing protein 10	15	ADAM10	0.248535	4.03343e-05	-0.0877334	0.0158466	-0.336428	2.75585e-05	95.9	113.9	90.2	96.2	95.1	96.3	113.1	113.9	114.8	91.5	87.6	91.5
High	P10588	Nuclear receptor subfamily 2 group F member 6	2	NR2F6	-0.128156	0.433957	-0.465938	0.0268451	-0.336428	0.120544	113.7	104	82.3	125.3	105.3	110.5	109.1	110.7	92.1	79.8	64	103.1
High	Q96RU2	Ubiquitin carboxyl-terminal hydrolase 28	4	USP28	0.323082	0.00147867	-0.0101344	0.898289	-0.332789	0.00217246	92.5	115.7	91.8	87.1	88.9	101.5	114	116.9	116.2	96.6	92.1	86.8
High	P30281	G1/S-specific cyclin-D3	7	CCND3	-0.163268	0.00191154	-0.494109	1.03452e-05	-0.330973	0.000248633	115.2	102.9	81.8	115.9	115.7	114.2	103.3	105	100.5	86.3	79.2	80
High	Q06481	Amyloid-like protein 2	12	APLP2	0.783247	9.3302e-07	0.452068	3.27154e-05	-0.330973	9.88711e-05	73.4	126.3	100.4	70.3	74.4	75.5	123.5	129.8	125.4	99	99.7	102.4
High	P36897	TGF-beta receptor type-1	5	TGFBR1	-0.708396	3.94651e-06	-1.03801	1.03267e-06	-0.32916	0.00276438	142.9	87.5	69.6	148	144.8	135.8	85.2	89.6	87.7	68.3	68.2	72.4
High	Q9NZV5	Selenoprotein N	4	SEPN1	-0.305788	0.00123041	-0.634867	4.71235e-05	-0.32916	0.00421321	122.3	98.9	78.8	124.5	116.8	125.6	95.5	103.1	98.3	80.5	84.4	71.4
High	Q5VWN6	Protein FAM208B	8	FAM208B	0.045443	0.25743	-0.281036	0.000319481	-0.327348	0.000261499	105.1	108.4	86.5	108.2	101.4	105.7	106.1	109.5	109.8	89.6	86.2	83.6
High	P62070	Ras-related protein R-Ras2	2	RRAS2	0.458382	1.76658e-05	0.130931	0.0204768	-0.327348	0.000198558	86.5	118.8	94.7	88.4	86.9	84.2	120.5	114.4	121.6	92.1	97.6	94.4
High	P54760	Ephrin type-B receptor 4	2	EPHB4	0.0607392	0.614241	-0.265345	0.0662979	-0.327348	0.0392536	104.3	108.9	86.8	99.2	116.4	97.4	107.8	98.3	120.5	81.9	82.1	96.4
High	Q7Z4R8	UPF0669 protein C6orf120	1	C6orf120	0.284514	0.251109	-0.0424568	0.882629	-0.327348	0.228049	94.1	114.6	91.3	78.1	126.5	77.6	107.1	134.7	102	86.1	104.3	83.5
High	O43278	Kunitz-type protease inhibitor 1	4	SPINT1	-0.288065	0.000823611	-0.612637	2.81778e-05	-0.325539	0.00228067	121.3	99.4	79.3	120.7	120.5	122.9	93.6	103.9	100.6	74.1	85.2	78.7
High	Q00013	55 kDa erythrocyte membrane protein	19	MPP1	-0.0543923	0.159499	-0.378944	4.19494e-05	-0.325539	0.000221416	109.8	105.8	84.4	110	111.8	107.5	109.6	102.2	105.6	83.5	83.7	86.1
High	Q8IWS0	PHD finger protein 6	13	PHF6	0.43189	1.62373e-06	0.105678	0.00460422	-0.325539	1.8698e-05	87.6	118.1	94.3	87.1	88	87.7	117.9	117.6	118.9	94	92.8	96.1
High	P18206	Vinculin	61	VCL	-0.237864	3.26356e-05	-0.562772	7.58218e-07	-0.323733	4.89526e-05	118.8	100.8	80.5	120.5	119	116.8	101.3	100.6	100.4	80.8	79.2	81.4
High	Q01543	Friend leukemia integration 1 transcription factor	4	FLI1	0.921436	7.76789e-07	0.598365	1.36432e-05	-0.323733	0.000150777	68.1	128.9	103.1	64.8	68.6	70.8	128.2	126.1	132.4	106.4	101.2	101.5
High	Q04941	Proteolipid protein 2	1	PLP2	0.111031	0.155271	-0.212568	0.0265755	-0.323733	0.00533581	102	110.1	88	109.6	101.8	94.5	115.3	103.6	111.3	85.1	85.8	93
High	P00374	Dihydrofolate reductase	12	DHFR; DHFRP1	0.0854247	0.530354	-0.237864	0.132894	-0.323733	0.0611549	103.1	109.4	87.4	100.1	106.6	102.6	100.3	128.8	99.2	98.6	83.9	79.9
High	A1A4S6	Rho GTPase-activating protein 10	2	ARHGAP10	0.599318	0.00185703	0.27739	0.0822968	-0.321928	0.0312138	80.5	121.9	97.6	74.4	88.4	78.7	123.3	111.6	131	92.6	87.2	112.8
High	Q02241	Kinesin-like protein KIF23	23	KIF23	-0.22095	0.000238168	-0.541618	4.05671e-06	-0.320126	0.00020749	117.9	101.1	81	119	118.1	116.7	100.2	101.7	101.5	78	79.7	85.3
High	O15111	Inhibitor of nuclear factor kappa-B kinase subunit alpha	11	CHUK	0.180148	0.000287877	-0.139236	0.00208699	-0.320126	4.89526e-05	98.7	111.8	89.5	98.8	98	99.1	108.8	113.7	113	89	89.3	90.3
High	Q13885	Tubulin beta-2A chain	1	TUBB2A	0.290424	0.0222295	-0.0306192	0.817354	-0.320126	0.0213291	93.7	114.6	91.8	93.6	91.5	95.9	122.3	120.1	101.2	88.2	102.7	84.4
High	O15446	DNA-directed RNA polymerase I subunit RPA34	10	CD3EAP	0.392867	0.000591918	0.0745054	0.342476	-0.318326	0.00267166	89.1	117	93.9	84.5	96.5	86.3	120	111.4	119.6	92.3	89.9	99.4
High	Q14571	Inositol 1,4,5-trisphosphate receptor type 2	17	ITPR2	0.0922074	0.0698641	-0.226004	0.00243602	-0.318326	0.000651293	102.7	109.5	87.8	100.9	101.7	105.5	109.6	105.8	113.1	82.8	90.2	90.6
High	Q9Y4I1	Unconventional myosin-Va	7	MYO5A	-0.330973	1.47787e-05	-0.648372	9.09046e-07	-0.318326	0.000149237	123.3	98.1	78.7	122.6	121.9	125.4	99.4	97.7	97	75.9	79.1	81
High	Q9H0B6	Kinesin light chain 2	9	KLC2	0.168642	0.00316645	-0.148801	0.00947429	-0.318326	0.000298712	99.2	111.4	89.4	97.2	104	96.3	108.8	113.2	112.3	90.2	87.1	90.9
High	Q7L576	Cytoplasmic FMR1-interacting protein 1	41	CYFIP1	0.475085	3.95239e-06	0.155749	0.0027313	-0.318326	6.94725e-05	85.6	119	95.4	83.1	86.2	87.5	117.5	118	121.5	93.5	96	96.7
High	Q8N490	Probable hydrolase PNKD	5	PNKD	0.500802	2.70182e-05	0.182692	0.00944972	-0.318326	0.000474042	84.5	119.6	95.9	79.9	84.8	88.8	114.6	121	123.1	97.2	95.9	94.8
High	Q13825	Methylglutaconyl-CoA hydratase, mitochondrial	6	AUH	0.577248	1.25752e-06	0.259423	0.000166361	-0.318326	4.89526e-05	81.3	121.3	97.3	83.2	80.5	80.3	120.3	119.2	124.5	96.9	97.4	97.7
High	A6ZKI3	Protein FAM127A	2	FAM127A	0.14274	0.0785225	-0.174621	0.0582387	-0.318326	0.00572463	100.3	110.8	88.9	99.5	107.4	94	109.9	114.2	108.3	80.5	90.5	95.6
High	Q8NEM2	SHC SH2 domain-binding protein 1	21	SHCBP1	0.155749	0.00385503	-0.161653	0.00545474	-0.316528	0.000259094	99.7	111.1	89.2	101	99.7	98.6	110.1	114.5	108.7	93.5	86.9	87.2
High	O60504	Vinexin	6	SORBS3	0.00432161	0.947116	-0.311148	0.00306852	-0.316528	0.0044826	106.8	107.1	86.1	110	98.1	112.2	103.4	112.4	105.6	89.7	86.1	82.4
High	Q9UH92	Max-like protein X	6	MLX	0.221568	0.00373626	-0.0954196	0.142968	-0.316528	0.00127043	96.7	112.8	90.5	93.5	93.2	103.4	113.8	110.3	114.2	86.7	95.3	89.5
High	Q8TF62	Probable phospholipid-transporting ATPase IM	4	ATP8B4	0.324235	0.00247369	0.00863031	0.921892	-0.316528	0.00451423	92.1	115.3	92.6	91.3	89.1	95.8	122.1	106.9	116.9	86	98.2	93.7
High	Q9P209	Centrosomal protein of 72 kDa	7	CEP72	0.62854	2.26658e-05	0.313826	0.00178881	-0.314733	0.00104978	79.2	122.4	98.4	73.7	80.5	83.3	117.2	122.4	127.6	100.9	94.7	99.7
High	P49902	Cytosolic purine 5'-nucleotidase	10	NT5C2	-0.181149	0.000161026	-0.496142	1.53532e-06	-0.314733	5.81784e-05	115.8	102.1	82.1	117	113.3	117	102.2	101.6	102.5	83.1	81.9	81.3
High	O15084	Serine/threonine-protein phosphatase 6 regulatory ankyrin repeat subunit A	12	ANKRD28	0.488515	2.15238e-05	0.173767	0.00906577	-0.314733	0.000351916	85	119.2	95.8	87.4	87.5	80	115.2	122.9	119.6	97.1	94.9	95.4
High	Q00059	Transcription factor A, mitochondrial	15	TFAM	0.333424	0.000148065	0.0200577	0.70941	-0.314733	0.000420203	91.6	115.5	92.9	90.5	90.3	94.1	119.5	110.5	116.5	90.4	96.2	92.1
High	Q96LW7	Caspase recruitment domain-containing protein 19	5	C9orf89; CARD19	-0.0969617	0.0781811	-0.411195	0.000159518	-0.314733	0.00136052	111.6	104.4	83.9	109.1	109	116.9	109.3	99.6	104.4	81.5	85.8	84.6
High	P45983	Mitogen-activated protein kinase 8	1	MAPK8	0.653519	0.000428341	0.341417	0.0191921	-0.312939	0.0148398	78.1	122.9	99	82.7	83.6	68.1	111.1	130.9	126.8	99.9	92.8	104.1
High	P51668	Ubiquitin-conjugating enzyme E2 D1	1	UBE2D1	0.260628	0.000850028	-0.0513992	0.353395	-0.312939	0.000698717	94.8	113.7	91.5	99.4	90	95.1	111.3	112.8	117	87.6	94.2	92.6
High	P55211	Caspase-9	1	CASP9	0.0257376	0.811234	-0.286304	0.0311595	-0.312939	0.0295171	105.7	107.6	86.6	91.4	119.2	106.5	111.2	101	110.7	85.2	89.4	85.4
High	Q9BWM7	Sideroflexin-3	9	SFXN3	0.0398403	0.303656	-0.270556	0.000359649	-0.311148	0.000310248	105	108	87	107.6	103.6	103.8	112.4	104.8	106.8	84.9	88	88.3
High	Q9UJ70	N-acetyl-D-glucosamine kinase	11	NAGK	-0.272297	8.03318e-05	-0.584241	2.8394e-06	-0.311148	0.000259094	120.2	99.6	80.2	118.7	121.3	120.7	101.3	96.4	101	77.3	80.8	82.7
High	P30622	CAP-Gly domain-containing linker protein 1	39	CLIP1	0.154454	0.00132186	-0.15682	0.00226639	-0.311148	0.000104937	99.7	111	89.4	98	101.5	99.4	110.4	110	112.5	86.3	91.9	90
High	Q9H3H5	UDP-N-acetylglucosamine--dolichyl-phosphate N-acetylglucosaminephosphotransferase	4	DPAGT1	1.13159	9.6567e-08	0.820485	9.09046e-07	-0.311148	4.75375e-05	60.5	132.6	106.9	58.6	61.3	61.7	130.5	135.3	132	109	105	106.5
High	Q9Y496	Kinesin-like protein KIF3A	1	KIF3A	-0.100051	0.304878	-0.411195	0.00424862	-0.311148	0.0254999	111.7	104.3	84	115.6	110.1	109.6	108.8	105.1	98.9	87.2	69.9	94.9
High	Q8N5H7	SH2 domain-containing protein 3C	2	SH2D3C	-0.093879	0.266528	-0.403542	0.00212633	-0.311148	0.0132525	111.4	104.4	84.2	116.3	113.4	104.5	104.1	103	106.2	76.5	80.4	95.7
High	Q7Z736	Pleckstrin homology domain-containing family H member 3	4	PLEKHH3	0.149259	0.0324418	-0.161653	0.0338224	-0.311148	0.00217758	99.9	110.8	89.3	92.8	104.2	102.8	108.5	115.4	108.5	87.9	93.7	86.2
High	P31270	Homeobox protein Hox-A11	2	HOXA11	0.0313952	0.822993	-0.279284	0.0860384	-0.311148	0.0758266	105.4	107.7	86.9	108.7	100	107.4	101.1	125.2	96.9	97	90.1	73.5
High	Q96AD5	Patatin-like phospholipase domain-containing protein 2	4	PNPLA2	0.333424	0.000205151	0.0243197	0.668099	-0.309359	0.000601859	91.5	115.4	93.1	86.1	92.8	95.8	117.3	112.5	116.4	96.5	91.4	91.4
High	Q14168	MAGUK p55 subfamily member 2	7	MPP2	-0.110916	0.181217	-0.42082	0.00145862	-0.309359	0.011692	112.2	103.9	83.8	106.3	120.2	110.1	107.5	94.9	109.5	79.6	83.5	88.4
High	Q9BPY3	Protein FAM118B	5	FAM118B	0.729444	6.36338e-07	0.422233	2.09381e-05	-0.307573	7.20435e-05	75	124.4	100.6	73.1	76.9	75.2	121.8	127.3	124.1	102.1	100.5	99
High	Q9UKU7	Isobutyryl-CoA dehydrogenase, mitochondrial	6	ACAD8	0.741575	5.96334e-06	0.434028	0.000214825	-0.307573	0.000634764	74.6	124.7	100.7	70.8	77.4	75.5	128.6	119.3	126.1	97.7	99.6	104.9
High	Q9Y4E1	WASH complex subunit FAM21C	3	FAM21C	0.133564	0.102065	-0.172994	0.0625465	-0.307573	0.00728414	100.6	110.3	89.2	100.3	107.2	94.1	110.3	103.3	117.3	86.6	85.9	95
High	P20702	Integrin alpha-X	9	ITGAX	-0.00723157	0.957621	-0.314733	0.0424735	-0.307573	0.0613352	107.2	106.6	86.2	119.9	97.2	104.4	109.2	94.8	115.9	77.8	84.7	96.1
High	Q9NRH2	SNF-related serine/threonine-protein kinase	3	SNRK	0.362891	0.000388734	0.0579701	0.393504	-0.305788	0.00157672	90.2	116	93.8	90.7	93.4	86.4	108.3	121.4	118.2	95	95.1	91.4
High	Q9UH65	Switch-associated protein 70	28	SWAP70	0.177599	0.00182881	-0.128156	0.0145597	-0.305788	0.000267267	98.5	111.4	90.1	95.6	98.9	101	113.8	108.1	112.3	88.4	93.2	88.7
High	Q8IVH2	Forkhead box protein P4	9	FOXP4	0.200379	0.00148339	-0.104697	0.0444429	-0.305788	0.000391268	97.4	111.9	90.6	100.5	93.8	98.1	108.4	116.4	111.1	91	91.2	89.6
High	Q7L590	Protein MCM10 homolog	3	MCM10	0.195348	0.0771949	-0.109359	0.339752	-0.305788	0.0231324	97.7	111.9	90.5	96.7	90.4	105.9	104.7	121.8	109	86.9	100.2	84.4
High	Q8NCG7	Sn1-specific diacylglycerol lipase beta	13	DAGLB	0.681674	8.78246e-06	0.378512	0.000404904	-0.304006	0.000709573	76.8	123.3	99.9	73.7	78.4	78.4	124.5	118.1	127.1	94.9	101.4	103.4
High	Q9H2G2	STE20-like serine/threonine-protein kinase	36	SLK	0.306846	6.11906e-06	0.00288251	0.924555	-0.304006	2.12662e-05	92.6	114.6	92.8	92	92.1	93.8	113.9	114.2	115.6	92.3	92.8	93.3
High	Q9NSC5	Homer protein homolog 3	12	HOMER3	-0.0923402	0.0220062	-0.394032	2.48606e-05	-0.302226	0.000251454	111.2	104.2	84.6	114.1	108.1	111.3	104	104.3	104.4	82.7	87.9	83.1
High	P26641	Elongation factor 1-gamma	25	EEF1G	-0.186065	0.000215005	-0.488026	2.54965e-06	-0.302226	0.000102122	115.7	101.7	82.5	116.5	116.3	114.4	103.7	99.5	102	83.5	80.8	83.3
High	Q15404	Ras suppressor protein 1	14	RSU1	0.173767	0.000393287	-0.129734	0.00332869	-0.302226	7.03945e-05	98.6	111.2	90.2	100.7	99.6	95.5	110.9	110.6	112.2	89.9	90	90.6
High	Q96G28	Cilia- and flagella-associated protein 36	5	CCDC104; CFAP36	0.557778	2.51325e-05	0.257011	0.00287849	-0.300448	0.000867143	81.8	120.4	97.8	80.6	78.4	86.4	124.5	118	118.8	93.4	102.4	97.5
Medium	Q11201	CMP-N-acetylneuraminate-beta-galactosamide-alpha-2,3-sialyltransferase 1	1	ST3GAL1	-0.109359	0.146283	-0.409278	0.000984058	-0.300448	0.00861632	112	103.8	84.3	121.9	105.8	108.1	107.3	103.3	100.7	81.8	81.4	89.5
High	O60641	Clathrin coat assembly protein AP180	1	SNAP91	0.85599	3.42373e-06	0.556797	6.65299e-05	-0.298673	0.000698717	70.1	126.8	103.1	67.3	71.3	71.6	126.1	122.4	132.1	104.1	98.1	107
High	P46736	Lys-63-specific deubiquitinase BRCC36	6	BRCC3	0.24123	0.000300992	-0.0573917	0.183667	-0.298673	0.000242491	95.4	112.8	91.7	91.1	97.1	98.2	112.1	113.6	112.8	89.1	92.4	93.7
High	Q8IYA6	Cytoskeleton-associated protein 2-like	7	CKAP2L	0.248535	0.000350339	-0.0499049	0.266355	-0.298673	0.00030161	95.1	113	91.9	93.9	97.2	94.3	115.1	107.8	116.1	92.7	91.1	91.8
High	P20962	Parathymosin	3	PTMS	0.27023	0.000287877	-0.0291463	0.557365	-0.298673	0.000370252	94.1	113.5	92.3	92.7	93.5	96.2	116.4	108.4	115.8	92.1	94.5	90.4
High	Q12899	Tripartite motif-containing protein 26	3	TRIM26	-0.0709665	0.285071	-0.369595	0.00102489	-0.298673	0.0054431	110.1	104.8	85.1	117.9	103.8	108.5	108.1	104	102.2	90.2	80	85.3
High	Q9Y535	DNA-directed RNA polymerase III subunit RPC8	2	POLR3H	0.342555	0.0212816	0.0440443	0.760523	-0.298673	0.0457451	90.9	115.3	93.8	79.5	89.9	103.3	121.6	107.3	117.1	95.4	82.1	103.8
High	P20810	Calpastatin	23	CAST	-0.0558912	0.117445	-0.352916	3.92814e-05	-0.296899	0.000230217	109.3	105.1	85.6	111.8	107	109	103.2	104.8	107.4	82.8	86.9	87
High	Q9BZQ8	Protein Niban	22	FAM129A	-0.0528949	0.246346	-0.349235	0.000178969	-0.296899	0.000839148	109.1	105.2	85.6	108.6	109	109.8	108	99.6	108.1	82	88.1	86.8
High	Q7Z7C8	Transcription initiation factor TFIID subunit 8	5	TAF8	0.0962619	0.0485995	-0.200913	0.00314077	-0.296899	0.000646395	102.1	109.1	88.8	105.3	96.8	104	110.6	107.6	109.2	85.2	90.5	90.7
High	O00330	Pyruvate dehydrogenase protein X component, mitochondrial	13	PDHX	0.138814	0.00330552	-0.158429	0.00301022	-0.296899	0.000181469	100.1	110.2	89.7	99	100	101.2	112	106	112.7	88.4	90.8	89.9
High	Q9Y6W5	Wiskott-Aldrich syndrome protein family member 2	11	WASF2	0.413594	9.63134e-05	0.117695	0.0632892	-0.295128	0.000928742	87.8	116.9	95.3	89.1	86.3	88	118.9	111.1	120.9	91.2	95.1	99.6
High	Q8NG11	Tetraspanin-14	4	TSPAN14	-0.103147	0.0461115	-0.39973	0.000111195	-0.295128	0.00115738	111.6	103.8	84.6	112.7	109.3	112.7	106.3	100.8	104.5	79.6	90	84.2
Medium	Q92585	Mastermind-like protein 1	1	MAML1	-0.481969	0.0346267	-0.77596	0.00640622	-0.295128	0.308039	130.4	93.4	76.2	144.4	99.9	146.9	83.6	106.4	90.2	81	83	64.5
High	P60903	Protein S100-A10	2	S100A10	-0.526992	0.000290574	-0.821126	4.84973e-05	-0.293359	0.0307454	132.8	92.1	75.1	142.3	120.1	135.9	89.9	95.3	91.1	76.2	78.2	71
High	O75146	Huntingtin-interacting protein 1-related protein	7	HIP1R	0.0607392	0.0949803	-0.231075	0.000406803	-0.291592	0.000221416	103.6	108.1	88.3	102.7	104.3	103.8	108.9	106.8	108.6	84.4	92	88.4
High	P19367	Hexokinase-1	34	HK1	-0.334607	1.11202e-05	-0.625934	8.47466e-07	-0.291592	0.000172725	122.9	97.5	79.7	123.6	123.4	121.6	98.9	95.2	98.3	77.5	79.8	81.7
High	P10515	Dihydrolipoyllysine-residue acetyltransferase component of pyruvate dehydrogenase complex, mitochondrial	19	DLAT	0.186501	9.63134e-05	-0.106249	0.00350367	-0.291592	3.22313e-05	97.8	111.3	90.9	97.3	98.7	97.4	111.7	110.6	111.7	92.2	91	89.5
High	Q9NTM9	Copper homeostasis protein cutC homolog	5	CUTC	0.335712	1.55014e-05	0.0440443	0.202724	-0.291592	8.62885e-05	91.1	115	93.9	93.8	90.6	88.9	113.7	114.5	116.8	93	95	93.8
High	P20132	L-serine dehydratase/L-threonine deaminase	1	SDS	-1.94342	2.39682e-05	-2.23786	1.97227e-05	-0.289827	0.563275	203.8	52.9	43.3	228	171.2	212.1	57.9	49.8	51	42.9	43	44
High	Q8NEU8	DCC-interacting protein 13-beta	1	APPL2	0.284514	0.000316225	-0.00578235	0.915358	-0.289827	0.000589728	93.3	113.7	93	95.5	92.9	91.7	115.8	110.6	114.6	87.7	96.2	95.1
High	Q6P9B6	TLD domain-containing protein 1	4	KIAA1609; TLDC1	-0.164884	0.0173612	-0.454032	0.000179358	-0.289827	0.00401767	114.4	102.1	83.5	122.1	109.6	111.5	100.8	102.7	102.7	83.4	79.1	88
High	Q5JPI9	Protein-lysine N-methyltransferase METTL10	3	METTL10	0.424385	0.000141292	0.134878	0.054729	-0.288065	0.00156981	87.2	117	95.8	92.6	87.6	81.5	120	117.9	113.1	98.3	91.5	97.6
High	O14578	Citron Rho-interacting kinase	54	CIT	0.0731347	0.0331232	-0.215915	0.000270203	-0.288065	0.000112256	103	108.3	88.7	101.9	104.3	102.9	106.4	109.4	109.2	88.3	86.5	91.2
High	Q9HAN9	Nicotinamide/nicotinic acid mononucleotide adenylyltransferase 1	6	NMNAT1	0.409255	3.84696e-05	0.120352	0.0302455	-0.288065	0.000420203	87.9	116.6	95.5	85.5	91.9	86.2	113.4	116.2	120.4	97.6	93.4	95.5
High	Q15468	SCL-interrupting locus protein	2	STIL	0.222805	0.0266593	-0.0649175	0.502307	-0.288065	0.0137488	96.1	112.1	91.8	89	94.6	104.6	107.2	120.4	108.8	85.2	95	95.3
High	Q9NQC7	Ubiquitin carboxyl-terminal hydrolase CYLD	3	CYLD	0.359521	0.0245894	0.0703893	0.647799	-0.288065	0.0657131	90	115.5	94.5	82.7	99.2	88.1	123.7	101.5	121.3	81.4	105.7	96.5
High	Q86SQ9	Dehydrodolichyl diphosphate syntase complex subunit DHDDS	1	DHDDS	0.368489	0.249263	0.0799754	0.827506	-0.288065	0.391049	89.6	115.7	94.7	114.6	68.1	86.2	84	138.7	124.3	98.9	68.3	117.1
High	Q12929	Epidermal growth factor receptor kinase substrate 8	2	EPS8	0.279768	0.00720477	-0.00868224	0.925705	-0.288065	0.00946115	93.5	113.5	92.9	87.8	93.5	99.3	111.9	106.1	122.6	87.5	96.3	95.1
High	O60784	Target of Myb protein 1	5	TOM1	-0.279284	0.000912306	-0.567041	3.79018e-05	-0.286304	0.00363366	120.1	98.9	81.1	114.9	118.6	126.6	102.6	94.7	99.4	78.2	82.1	82.9
High	Q53FA7	Quinone oxidoreductase PIG3	3	TP53I3	0.10165	0.0763272	-0.184425	0.0110087	-0.286304	0.00181061	101.6	109	89.4	99	99.7	106.1	102.6	112.5	112	87.4	89	91.8
High	Q9H161	Homeobox protein aristaless-like 4	1	ALX4	0.0328061	0.380803	-0.251539	0.000372353	-0.284546	0.000355573	104.8	107.2	88	107.1	103.4	103.9	105.5	105.4	110.7	85	90.2	88.8
High	P51812	Ribosomal protein S6 kinase alpha-3	19	RPS6KA3	0.0565835	0.0570216	-0.227692	0.000124762	-0.284546	8.56086e-05	103.7	107.8	88.6	105.9	101.8	103.2	107.2	108.1	108	87.4	90.1	88.2
High	P36405	ADP-ribosylation factor-like protein 3	7	ARL3	-0.192645	7.07025e-05	-0.475936	1.10001e-06	-0.284546	5.95477e-05	115.7	101.2	83.1	115.2	115.7	116.1	100.1	102.2	101.3	84.6	82.1	82.7
High	P01112	GTPase HRas	1	HRAS	0.255803	0.000178648	-0.027675	0.498838	-0.284546	0.000249605	94.5	112.8	92.7	93.2	93.1	97.1	115.4	111.4	111.8	93.2	95.3	89.5
High	Q13303	Voltage-gated potassium channel subunit beta-2	16	KCNAB2	0.387363	2.7596e-05	0.102994	0.0344999	-0.284546	0.000264991	88.7	116	95.3	87.4	88.9	89.8	119.1	113	116	91.6	97.8	96.5
High	P30740	Leukocyte elastase inhibitor	14	SERPINB1	0.325386	0.000357069	0.0426443	0.476123	-0.28279	0.00130399	91.4	114.5	94.1	91	91.2	92	118.5	108	117.1	89.7	96.8	95.8
High	Q9Y3B8	Oligoribonuclease, mitochondrial	6	REXO2	-0.00723157	0.873407	-0.289827	0.000384616	-0.28279	0.000814251	106.6	106.1	87.3	104.8	103.7	111.4	104.8	105.4	108.1	87.4	90.4	84
High	Q8NCL4	Polypeptide N-acetylgalactosaminyltransferase 6	1	GALNT6	-0.343732	0.0984513	-0.625934	0.0151242	-0.28279	0.288023	123.2	97.1	79.8	141.7	128.9	98.8	108.7	90.1	92.4	96.5	62.9	80
High	Q9UQ16	Dynamin-3	3	DNM3	0.24123	0.0213333	-0.0409718	0.684326	-0.28279	0.0161196	95.1	112.4	92.4	99.2	95.6	90.5	113.1	105.7	118.5	86.1	103.6	87.6
High	Q15853	Upstream stimulatory factor 2	1	USF2	0.289244	0.0296419	0.0071955	0.958822	-0.28279	0.0423106	93	113.6	93.4	91.4	101	86.5	105.1	110.4	125.3	87.5	87.8	104.9
High	Q9NQS7	Inner centromere protein	19	INCENP	0.24245	0.000174335	-0.0394883	0.303989	-0.281036	0.000192075	95.1	112.4	92.5	96.3	95.7	93.2	113.2	111.2	112.8	96.4	90.8	90.3
High	Q8NBJ4	Golgi membrane protein 1	12	GOLM1	0.293959	5.28144e-05	0.0114956	0.748276	-0.281036	0.000154026	92.7	113.7	93.5	92.4	91.7	94.1	111.2	117.1	112.8	94.2	94.8	91.6
High	A7E2V4	Zinc finger SWIM domain-containing protein 8	5	ZSWIM8	0.0908534	0.0792181	-0.190997	0.00586751	-0.281036	0.00124598	102	108.6	89.4	102.8	103.8	99.4	109.6	103	113.3	89.1	92.3	86.8
High	O15056	Synaptojanin-2	3	SYNJ2	-0.0159576	0.839933	-0.298673	0.00623442	-0.281036	0.012294	107.1	105.9	87.1	103.7	109.9	107.6	105	99.3	113.3	80.7	84.9	95.6
High	Q99828	Calcium and integrin-binding protein 1	8	CIB1	0.189034	0.0049478	-0.0908029	0.120073	-0.281036	0.00138369	97.4	111.1	91.5	93.5	100.6	98.2	110.9	108	114.3	86.1	94	94.3
High	P23193	Transcription elongation factor A protein 1	22	TCEA1	0.255803	0.004986	-0.0247367	0.752233	-0.281036	0.00520908	94.4	112.8	92.8	96.9	90.3	96	118.3	104	116.1	88	95.2	95.1
High	P15923	Transcription factor E2-alpha	2	TCF3	1.14861	4.62302e-05	0.870266	0.000392182	-0.279284	0.0229564	59.5	131.8	108.7	55.8	54.7	67.9	120.9	146.7	127.9	113.6	105.5	106.9
High	P07948	Tyrosine-protein kinase Lyn	21	LYN	0.159629	0.000559552	-0.120294	0.00404971	-0.279284	9.34607e-05	98.8	110.3	90.9	97	99	100.4	112.6	109.6	108.7	91.4	91	90.4
High	Q9GZP4	PITH domain-containing protein 1	9	PITHD1	0.328836	8.93662e-05	0.0496308	0.282963	-0.279284	0.000420049	91.1	114.5	94.4	92.2	90.8	90.4	114.5	110.3	118.6	92	93.7	97.3
High	Q9BQL6	Fermitin family homolog 1	3	FERMT1	0.10165	0.443914	-0.177882	0.227543	-0.279284	0.0832357	101.5	108.9	89.7	106	89.2	109.2	98.3	119.5	108.8	86.8	102.3	79.9
High	Q9BRQ0	Pygopus homolog 2	2	PYGO2	0.443607	0.00335023	0.163499	0.190407	-0.279284	0.0302193	86.2	117.2	96.6	87.8	90.7	80.2	121.3	118.8	111.5	89.8	88.2	111.7
High	Q6P1M3	Lethal(2) giant larvae protein homolog 2	2	LLGL2	0.458382	0.00674382	0.178874	0.226503	-0.279284	0.056232	85.6	117.6	96.9	75.4	88.6	92.7	106.4	114.4	131.9	86.9	100.9	102.8
High	Q9H2G4	Testis-specific Y-encoded-like protein 2	3	TSPYL2	0.602172	0.000117919	0.325386	0.00511264	-0.277534	0.00639263	79.6	120.8	99.7	88.6	70.1	80	122.4	115.8	124	100.7	101.3	97.1
High	Q9H0H5	Rac GTPase-activating protein 1	25	RACGAP1	-0.137648	0.00209126	-0.415037	1.07335e-05	-0.277534	0.000251734	112.8	102.5	84.6	114.9	113.3	110.3	102.2	102.2	103.1	83.3	82.9	87.7
High	Q9H246	Uncharacterized protein C1orf21	2	C1orf21	0.102994	0.048428	-0.174621	0.0078294	-0.277534	0.00115506	101.3	108.8	89.8	107.3	98.2	98.6	107.1	109	110.4	92.7	87	89.9
High	P13489	Ribonuclease inhibitor	27	RNH1	-0.407364	5.49099e-05	-0.682696	6.66855e-06	-0.275786	0.00270708	126.2	95.2	78.6	125.6	125.7	127.1	99.9	88.1	97.5	77.6	80.2	78.2
High	P54886	Delta-1-pyrroline-5-carboxylate synthase	31	ALDH18A1	0.166073	0.00161561	-0.110916	0.017554	-0.275786	0.000271751	98.4	110.4	91.2	98.4	98.1	98.8	107.1	114.6	109.5	92.6	89.3	91.5
High	Q7Z591	AT-hook-containing transcription factor	6	AKNA	0.051024	0.295393	-0.226004	0.00269363	-0.275786	0.00147543	103.7	107.5	88.8	97.3	106.6	107.3	109.3	107.2	106	89.3	91.2	85.8
High	P41247	Patatin-like phospholipase domain-containing protein 4	2	PNPLA4	0.0100637	0.915873	-0.263612	0.0238722	-0.275786	0.0281091	105.6	106.4	87.9	95.8	110.7	110.4	96.2	114.1	108.9	89.3	83.4	91.1
High	P50995	Annexin A11	21	ANXA11	-0.0588937	0.0966601	-0.332789	4.22036e-05	-0.274041	0.000259725	108.9	104.6	86.5	109.7	106.8	110.2	106.7	101.2	106	85.5	88	85.9
High	Q6P4Q7	Metal transporter CNNM4	3	CNNM4	0.0565835	0.18569	-0.217591	0.00148223	-0.274041	0.000734712	103.4	107.6	89	98.5	107.9	103.9	106.5	106.3	110	90.2	89.1	87.6
High	P53992	Protein transport protein Sec24C	31	SEC24C	0.169925	0.000291611	-0.104697	0.00636897	-0.274041	7.57784e-05	98.2	110.5	91.3	99.2	98.1	97.2	109.9	110	111.6	89.3	91.6	93.2
High	P30043	Flavin reductase (NADPH)	7	BLVRB	0.291604	0.0101003	0.0186342	0.862383	-0.274041	0.0187643	92.7	113.4	93.9	97.6	87	93.4	113	104.5	122.8	86.8	100.4	94.4
High	Q05193	Dynamin-1	15	DNM1	0.202888	0.000244964	-0.0694519	0.0614539	-0.272297	0.000139545	96.6	111.2	92.1	99.3	94.5	96.1	110.9	112.5	110.3	90.9	91.3	94.2
High	P68366	Tubulin alpha-4A chain	6	TUBA4A	0.0342157	0.502974	-0.237864	0.00208991	-0.272297	0.0017323	104.5	106.9	88.6	102.9	104.3	106.3	113.4	102.5	104.9	89	85.8	91
High	Q5TEJ8	Protein THEMIS2	3	THEMIS2	-0.380822	0.000333809	-0.650635	3.41111e-05	-0.270556	0.00981151	124.8	95.8	79.5	118	134.4	121.9	95.7	95.4	96.3	79.4	77.5	81.5
High	P14373	Zinc finger protein RFP	4	TRIM27	0.478195	1.87254e-05	0.207893	0.00279354	-0.270556	0.000575193	84.6	117.8	97.6	80.4	88.6	84.6	114.6	120.2	118.6	96.7	100.2	96
High	Q8NBA8	DTW domain-containing protein 2	2	DTWD2	-0.0694519	0.122782	-0.340075	0.000163837	-0.270556	0.00110985	109.4	104.2	86.4	114.8	106.9	106.5	104.3	107.1	101.3	85.5	87.6	86
High	P49184	Deoxyribonuclease-1-like 1	1	DNASE1L1	-0.136062	0.122266	-0.407364	0.00212198	-0.270556	0.0261363	112.6	102.4	84.9	108.2	108.1	121.6	109.5	102.5	95.3	79.6	83.5	91.7
High	O95081	Arf-GAP domain and FG repeat-containing protein 2	4	AGFG2	-0.174621	0.0054422	-0.444184	6.87777e-05	-0.270556	0.00216792	114.5	101.4	84.1	116.5	108.8	118.1	100	98.2	106.1	84.2	83.8	84.3
High	O60346	PH domain leucine-rich repeat-containing protein phosphatase 1	5	PHLPP1	-0.0573917	0.370053	-0.327348	0.00152631	-0.268817	0.00688024	108.8	104.5	86.7	107.7	113.8	104.8	99	103.9	110.7	88.5	81.3	90.4
High	Q5T1C6	Acyl-coenzyme A thioesterase THEM4	2	THEM4	-0.0365259	0.843995	-0.305788	0.134024	-0.268817	0.218513	107.8	105.1	87.2	94.8	119.6	109	122.6	84.5	108.1	73.8	88.3	99.4
High	Q9H9Q4	Non-homologous end-joining factor 1	3	NHEJ1	0.0370307	0.643297	-0.232769	0.0228915	-0.268817	0.0163185	104.3	107	88.8	98.1	100.9	113.7	110.7	101	109.3	86.5	95.1	84.7
High	P13640	Metallothionein-1G	1	MT1G	0.27739	0.0319632	0.00863031	0.951741	-0.268817	0.0459127	93.2	113	93.8	101.5	94	84.2	108.6	115.8	114.6	92.2	107.1	81.9
High	Q9BUA3	Uncharacterized protein C11orf84	4	C11orf84	0.441483	0.000441558	0.173767	0.0533406	-0.26708	0.00686122	86.1	116.9	97.1	84.8	84.7	88.7	106.9	124.8	118.8	95.7	94.7	100.8
High	Q06187	Tyrosine-protein kinase BTK	26	BTK	0.231432	9.71536e-05	-0.0350469	0.291186	-0.26708	0.00012074	95.2	111.8	93	94.6	96.8	94.3	110.6	113.6	111.2	94.7	90.6	93.6
High	Q96P11	Probable 28S rRNA (cytosine-C(5))-methyltransferase	16	NSUN5	0.240009	6.77952e-05	-0.027675	0.38311	-0.26708	0.000102523	94.9	112	93.1	92.8	94.8	97.1	113.9	110.5	111.7	92.9	93.1	93.3
High	Q6VY07	Phosphofurin acidic cluster sorting protein 1	8	PACS1	0.200379	0.0142365	-0.0664274	0.375728	-0.26708	0.00635367	96.6	111.1	92.3	93.8	98.1	98	114.7	104.8	113.7	84.9	93.1	98.9
Medium	Q9H7P9	Pleckstrin homology domain-containing family G member 2	1	PLEKHG2	0.0935602	0.595578	-0.172994	0.363514	-0.26708	0.188306	101.6	108.3	90.1	79.5	124.5	100.7	106.6	109.4	109	102.2	85.4	82.6
High	P51689	Arylsulfatase D	1	ARSD	0.167358	0.369204	-0.0985055	0.633611	-0.26708	0.206764	98.1	110.2	91.6	74.2	119.6	100.6	118.5	106.7	105.5	78.7	95.2	101
High	P63096	Guanine nucleotide-binding protein G(i) subunit alpha-1	4	GNAI1	1.5509	2.70509e-06	1.2857	1.30857e-05	-0.265345	0.00567152	47.1	138	114.9	48.4	46.8	46.1	138	130	146.1	106.6	115.7	122.2
High	Q8N556	Actin filament-associated protein 1	3	AFAP1	-0.72261	6.49671e-05	-0.988504	2.13744e-05	-0.265345	0.0626953	142.2	86.2	71.7	139.5	143.6	143.6	96.9	76.9	84.7	65.1	69.7	80.2
High	Q15642	Cdc42-interacting protein 4	14	TRIP10	0.289244	0.000475557	0.0243197	0.670405	-0.265345	0.00133061	92.6	113.2	94.2	93	90.7	94.2	112.8	108.7	118.1	90	97.7	94.8
High	P40123	Adenylyl cyclase-associated protein 2	11	CAP2	-0.106249	0.107526	-0.369595	0.000720905	-0.265345	0.00736144	111	103.2	85.9	110.7	111.3	111.1	106.9	94.8	107.8	80.7	86.6	90.3
High	Q9Y6W6	Dual specificity protein phosphatase 10	1	DUSP10	-0.263612	0.0396609	-0.529073	0.00251559	-0.265345	0.0901407	118.7	99	82.3	123.9	117	115.4	109.6	95.6	91.7	71.2	78.9	96.9
High	Q9NR46	Endophilin-B2	9	SH3GLB2	0.104337	0.0239749	-0.16004	0.00508689	-0.263612	0.000619379	101	108.5	90.4	102.3	97.6	103.1	110.3	106.4	108.9	86.7	91.7	92.9
High	Q9UM54	Unconventional myosin-VI	18	MYO6	-0.251539	0.000144251	-0.514573	5.97514e-06	-0.263612	0.000614763	118.1	99.2	82.7	119.9	114.4	120.1	100.6	97.4	99.6	80.3	84.7	83
High	P23443	Ribosomal protein S6 kinase beta-1	5	RPS6KB1	0.371838	7.09717e-06	0.108357	0.00775278	-0.263612	0.000101525	89	115.1	95.9	88.2	87.8	90.8	116.3	116.5	112.6	95.9	95.3	96.5
High	O14975	Very long-chain acyl-CoA synthetase	19	SLC27A2	0.427606	5.13991e-06	0.163499	0.00144686	-0.263612	0.00012074	86.6	116.4	97	84.1	86.7	89	116.6	115	117.6	95.4	97.2	98.4
High	Q969Y2	tRNA modification GTPase GTPBP3, mitochondrial	4	GTPBP3	0.473008	1.94201e-05	0.209141	0.00255095	-0.263612	0.000639224	84.7	117.5	97.9	81.4	87.4	85.2	115.8	115.3	121.3	95.4	101.3	97
High	P30291	Wee1-like protein kinase	4	WEE1	0.226509	0.00035093	-0.0380063	0.351449	-0.263612	0.00034298	95.4	111.6	93	94.3	95.2	96.8	113.1	113.9	107.9	95.5	92.9	90.5
High	Q9UL54	Serine/threonine-protein kinase TAO2	9	TAOK2	0.324235	0.000122317	0.0607392	0.208657	-0.263612	0.000681958	91.1	114	95	86.9	92.5	93.7	111.2	113	117.7	92.7	96.4	95.8
High	Q93050	V-type proton ATPase 116 kDa subunit a isoform 1	17	ATP6V0A1	0.360645	1.76376e-05	0.0962619	0.0239639	-0.263612	0.000181845	89.5	114.9	95.7	89.6	88.6	90.2	112	116.2	116.3	92.9	97.9	96.1
High	Q14118	Dystroglycan	9	DAG1	-0.0694519	0.18618	-0.334607	0.000438843	-0.263612	0.00276714	109.2	104.1	86.7	104.4	110.3	113	106.6	99.5	106.2	82.6	88.3	89.1
High	Q86UX7	Fermitin family homolog 3	25	FERMT3	0.126973	0.0222788	-0.136062	0.0233076	-0.263612	0.00141484	99.9	109.2	90.9	97.9	98.8	103.1	113.7	104.8	108.9	87.9	94.3	90.5
Medium	Q96H35	Probable RNA-binding protein 18	1	RBM18	0.0949116	0.293892	-0.169745	0.0991765	-0.263612	0.0253758	101.4	108.3	90.2	99.1	104.2	101.1	100.4	120.3	104.3	94.2	93.5	82.9
High	Q6ZSJ8	Uncharacterized protein C1orf122	1	C1orf122	0.116365	0.561557	-0.147202	0.502458	-0.263612	0.249272	100.4	108.9	90.7	100.4	94.1	106.8	86.5	139.5	100.6	89	95.8	87.4
High	P04181	Ornithine aminotransferase, mitochondrial	16	OAT	-0.24127	0.00100064	-0.504305	3.41111e-05	-0.263612	0.00267166	117.6	99.5	82.9	117.8	117.4	117.7	96.3	106.4	95.8	85.7	81.9	81
High	Q9NSK7	Protein C19orf12	1	C19orf12	0.308011	0.00209882	0.045443	0.564583	-0.263612	0.00666161	91.7	113.6	94.7	94.2	92.4	88.6	116.2	114.1	110.5	87.1	92.9	103.9
High	Q15181	Inorganic pyrophosphatase	17	PPA1	0.200379	0.000373984	-0.0619024	0.10781	-0.261881	0.000231286	96.6	110.9	92.5	97.2	95.8	96.6	110.5	111.5	110.8	96.6	90.7	90.3
High	Q96F24	Nuclear receptor-binding factor 2	5	NRBF2	0.201634	0.00297694	-0.0619024	0.262219	-0.261881	0.00148828	96.5	111	92.5	101	91.2	97.3	110.6	108.3	114	89.4	94.6	93.5
High	A0MZ66	Shootin-1	22	KIAA1598; SHTN1	-0.15682	0.00101709	-0.41889	9.87107e-06	-0.260152	0.000310435	113.4	101.7	84.9	112.4	115.6	112.3	101	100.2	103.9	82.5	87	85.1
High	Q5JSL3	Dedicator of cytokinesis protein 11	48	DOCK11	0.238787	0.00050571	-0.0203404	0.659298	-0.260152	0.000673742	94.8	111.8	93.4	93.8	93.9	96.5	112.9	107.9	114.6	89.5	95.4	95.3
High	Q9NRZ9	Lymphoid-specific helicase	21	HELLS	0.408168	4.22107e-05	0.147958	0.0132673	-0.260152	0.000724218	87.4	115.9	96.8	84.1	90.3	87.7	114.7	118.1	114.8	100.9	92.8	96.6
High	Q9HBM6	Transcription initiation factor TFIID subunit 9B	1	TAF9B	-0.16004	0.0113476	-0.42082	0.00013317	-0.260152	0.00348481	113.6	101.6	84.8	111.4	114.7	114.7	103.5	97.7	103.7	80.2	82.8	91.4
High	O14523	C2 domain-containing protein 2-like	2	C2CD2L	0.916094	1.36873e-05	0.658097	0.000152784	-0.258425	0.00588479	67.2	126.8	106	62.8	63.6	75.2	128.2	122.5	129.7	98.7	109.8	109.5
High	Q7Z5K2	Wings apart-like protein homolog	33	WAPAL; WAPL	0.194087	6.79023e-05	-0.0634092	0.0286949	-0.258425	4.89526e-05	96.8	110.7	92.6	96.9	97.3	96	109.7	110.5	111.8	92.3	92.1	93.3
High	O15392	Baculoviral IAP repeat-containing protein 5	4	BIRC5	0.204141	0.0161856	-0.0543923	0.475787	-0.258425	0.00871011	96.3	110.9	92.7	104.5	90.7	93.8	108.3	114.1	110.4	96.7	95.2	86.2
High	Q8IWW6	Rho GTPase-activating protein 12	2	ARHGAP12	0.0662614	0.649568	-0.192645	0.224483	-0.258425	0.129932	102.7	107.4	89.9	87.7	102.9	117.4	97.3	113.7	111.4	77.3	95.5	96.8
High	Q9H7X7	Intraflagellar transport protein 22 homolog	1	RABL5; IFT22	0.336855	0.00151245	0.077243	0.328378	-0.258425	0.00774103	90.4	114.2	95.4	85.5	88.3	97.5	119.1	110.5	112.9	101.2	95.6	89.5
High	O95373	Importin-7	30	IPO7	0.00144197	0.971123	-0.254978	0.000226246	-0.2567	0.000418336	105.7	105.8	88.6	105.8	106.8	104.4	105.2	109.3	102.8	90.5	86.6	88.6
High	Q9Y3A5	Ribosome maturation protein SBDS	18	SBDS	0.204141	9.9516e-05	-0.0513992	0.092386	-0.2567	9.27933e-05	96.2	110.9	92.9	98.1	95.9	94.7	111.3	109.4	112	92.7	92.4	93.5
High	P52758	Ribonuclease UK114	7	HRSP12	0.269033	0.000318631	0.0129262	0.803438	-0.2567	0.000786604	93.4	112.5	94.2	94.5	89.9	95.7	112.6	108.8	116.1	91.8	94.3	96.4
High	Q8IWB1	Inositol 1,4,5-trisphosphate receptor-interacting protein	4	ITPRIP	0.180148	0.0144782	-0.077041	0.256787	-0.2567	0.00478412	97.4	110.3	92.3	91.3	101.3	99.5	112.7	105.6	112.6	95.3	86.9	94.8
High	Q96G42	Kelch domain-containing protein 7B	1	KLHDC7B	-0.646112	0.00251241	-0.902389	0.000695618	-0.2567	0.262296	138	88.2	73.8	128.2	124.2	161.7	92.8	77.4	94.4	70.9	79.9	70.6
High	Q9BQ69	O-acetyl-ADP-ribose deacetylase MACROD1	1	MACROD1	2.28718	5.40176e-06	2.03281	1.9699e-05	-0.254978	0.0275186	30.1	146.8	123.1	24.4	34.4	31.5	141.1	134.3	165	121.6	124.5	123.2
High	P20073	Annexin A7	17	ANXA7	-0.011588	0.772494	-0.265345	0.000390969	-0.254978	0.000919789	106.3	105.4	88.4	103.9	109.2	105.7	107.1	101.2	107.9	87.1	87.2	90.8
High	Q69YN2	CWF19-like protein 1	16	CWF19L1	0.104337	0.00490261	-0.152003	0.00121279	-0.254978	0.000138055	100.8	108.4	90.8	102.5	100.7	99.2	106.8	110.5	107.8	91.6	89.7	91.1
High	Q9UQ13	Leucine-rich repeat protein SHOC-2	10	SHOC2	0.227741	5.14074e-05	-0.0262051	0.342834	-0.254978	8.20641e-05	95.2	111.4	93.4	96	94.4	95.1	109.6	113.2	111.5	92.9	94.3	93
High	Q9H9Y2	Ribosome production factor 1	5	RPF1	0.299831	3.04847e-05	0.045443	0.186953	-0.254978	0.000162197	91.9	113.2	94.9	90	92.2	93.6	115.6	112.6	111.3	96.5	94.1	94.1
High	P42126	Enoyl-CoA delta isomerase 1, mitochondrial	8	ECI1	0.589763	0.000102551	0.335712	0.00339357	-0.253257	0.00751015	79.6	119.9	100.5	76.8	80.7	81.5	125.3	110	124.2	96	104.8	100.7
High	P04920	Anion exchange protein 2	15	SLC4A2	-0.318326	3.57758e-05	-0.571322	2.88199e-06	-0.253257	0.000709573	121.2	97.2	81.5	123.3	119.3	121.1	97.6	98.8	95.2	85.1	79.6	80
High	Q9UH99	SUN domain-containing protein 2	22	SUN2	-0.104697	0.00519645	-0.358454	1.36432e-05	-0.253257	0.000231286	110.7	102.9	86.4	112.1	111.6	108.4	100.9	104.9	102.9	87.4	85.7	86.1
High	Q9H2H9	Sodium-coupled neutral amino acid transporter 1	9	SLC38A1	0.563646	2.70509e-06	0.31034	0.000112259	-0.253257	0.000242663	80.7	119.2	100.1	83.2	79.2	79.8	117	120.8	119.9	103.1	98.2	98.9
High	P08397	Porphobilinogen deaminase	14	HMBS	0.761285	9.0293e-08	0.507921	9.38864e-07	-0.253257	2.44874e-05	72.9	123.5	103.6	72.6	72.5	73.5	124.2	123.2	123.2	104.2	103.5	103.2
High	Q53HL2	Borealin	11	CDCA8	0.163499	0.00149535	-0.0892673	0.0358197	-0.253257	0.000355168	98.1	109.8	92.1	100.6	96	97.6	110.2	108.9	110.3	95.6	91.4	89.5
Medium	Q9HCM1	Uncharacterized protein KIAA1551	1	KIAA1551	0.536053	0.00251333	0.282143	0.0602446	-0.253257	0.0603876	81.8	118.6	99.5	85.5	70.7	89.3	105.3	125.2	125.3	97.8	108	92.7
High	P09668	Pro-cathepsin H	2	CTSH	-0.720232	1.80324e-05	-0.971431	6.6828e-06	-0.251539	0.0316689	141.7	86	72.2	133.3	148.4	143.4	86.4	82.6	89.1	66.7	72.4	77.6
High	Q9UBV8	Peflin	6	PEF1	-0.0877334	0.0086084	-0.340075	1.26053e-05	-0.251539	0.000156331	109.8	103.4	86.8	108.8	111.8	109	103.6	101.6	104.8	86	87.9	86.5
High	Q9HB07	UPF0160 protein MYG1, mitochondrial	13	C12orf10	0.21661	0.000474381	-0.0350469	0.388704	-0.251539	0.00046415	95.6	111.1	93.3	94.6	97	95.2	107.1	114.7	111.4	92	92.7	95.2
High	Q9ULE0	Protein WWC3	2	WWC3	0.0989585	0.366574	-0.152003	0.20117	-0.251539	0.059482	101	108.1	90.9	110.3	87.9	104.9	103.9	101.7	118.8	88.5	89.4	94.6
Medium	A6NCF6	Putative MAGE domain-containing protein MAGEA13P	1	MAGEA13P	0.366252	0.0938231	0.115033	0.613949	-0.251539	0.245166	89	114.7	96.3	94.9	103.3	68.8	96	125.9	122.1	113.5	85.4	90.2
High	Q9UPW5	Cytosolic carboxypeptidase 1	4	AGTPBP1	0.206643	0.00194869	-0.0454314	0.373151	-0.251539	0.00136631	96.1	110.8	93.1	100.3	96.8	91.1	106.7	112.9	112.9	93.2	92.6	93.5
High	P16989	Y-box-binding protein 3	5	CSDA; YBX3	0.442545	0.000649702	0.192825	0.04712	-0.249822	0.0125051	85.7	116.4	97.9	85.9	85.2	85.9	111.3	126.1	111.8	105.6	94	94.1
High	P46063	ATP-dependent DNA helicase Q1	28	RECQL	0.311503	1.76658e-05	0.0607392	0.0719034	-0.249822	0.000126151	91.3	113.4	95.3	90	90.9	93.1	114.6	111.4	114.1	93.6	96	96.3
High	Q96RF0	Sorting nexin-18	9	SNX18	0.105678	0.124715	-0.14401	0.0618102	-0.249822	0.00835306	100.6	108.3	91.1	94.3	100.6	107.1	113	103.8	108	91.5	95.1	86.7
High	O43663	Protein regulator of cytokinesis 1	20	PRC1	-0.0350469	0.180478	-0.28279	2.54421e-05	-0.248108	0.000119264	107.2	104.7	88.1	107.8	107.1	106.8	105.4	102.3	106.3	87.9	88.1	88.3
High	Q9NX38	Protein Simiate	2	FAM206A	0.189034	0.00746228	-0.0588937	0.329657	-0.248108	0.00346728	96.8	110.3	92.9	96.7	95.1	98.6	104.4	112.5	114.1	92.1	98.1	88.5
High	Q6P5Z2	Serine/threonine-protein kinase N3	6	PKN3	0.293959	0.0015369	0.045443	0.509223	-0.248108	0.00540908	92.1	112.9	95	94.7	87.9	93.6	107.6	113.7	117.4	90.4	93.3	101.4
High	Q96C57	Uncharacterized protein C12orf43	6	C12orf43	0.349365	0.00579573	0.10165	0.342858	-0.248108	0.0318968	89.6	114.2	96.2	84.5	100.2	84.2	106	118.4	118.2	103.3	90.4	94.8
High	Q86UU1	Pleckstrin homology-like domain family B member 1	6	PHLDB1	0.807355	8.71083e-06	0.559737	0.000112519	-0.246395	0.00309905	71	124.3	104.7	72.5	71.5	69.1	118.2	131.1	123.6	100.1	104.8	109.3
High	P55263	Adenosine kinase	21	ADK	0.356144	6.32383e-06	0.111031	0.0050091	-0.246395	0.000102069	89.3	114.3	96.4	89.5	90.5	87.8	116.2	112.4	114.3	96.1	96.2	96.9
High	Q9NWX6	Probable tRNA(His) guanylyltransferase	9	THG1L	0.244887	0.000124325	-0.00144342	0.977666	-0.246395	0.000264991	94.2	111.7	94.1	93.1	94.1	95.4	111.3	110.1	113.6	92	97.4	93
High	Q5JTH9	RRP12-like protein	36	RRP12	0.314986	5.44469e-06	0.0676387	0.023007	-0.246395	4.89526e-05	91.1	113.3	95.5	91.1	90.7	91.6	112.2	113.9	113.9	95.8	96.1	94.6
High	Q8NC96	Adaptin ear-binding coat-associated protein 1	2	NECAP1	0.0690147	0.717547	-0.176251	0.388746	-0.246395	0.258339	102.3	107.3	90.4	81.9	107.9	117	94.3	102.7	124.9	77.8	91.6	102
High	Q6AHZ1	Zinc finger protein 518A	2	ZNF518A	0.434028	0.00190707	0.187768	0.0940885	-0.246395	0.0290057	86	116.1	97.9	79.9	84.9	93.1	113.2	112.6	122.6	89.6	108.7	95.4
High	Q15418	Ribosomal protein S6 kinase alpha-1	19	RPS6KA1	-0.011588	0.638863	-0.2567	3.03895e-05	-0.244685	9.66571e-05	106	105.2	88.8	107.5	104.8	105.8	104.1	105.6	105.9	89	89	88.3
High	O95260	Arginyl-tRNA--protein transferase 1	8	ATE1	0.351628	4.3849e-05	0.107018	0.0270014	-0.244685	0.000528525	89.5	114.2	96.4	89	92.1	87.2	110.2	115.8	116.6	94.6	97	97.5
High	Q9UN70	Protocadherin gamma-C3	1	PCDHGC3	0.217851	0.265867	-0.0262051	0.904422	-0.244685	0.251408	95.4	111	93.6	84.9	104.6	96.7	84.8	134.1	114	97	97.3	86.6
High	Q15035	Translocating chain-associated membrane protein 2	3	TRAM2	-0.184425	0.00997829	-0.430509	0.0002161	-0.244685	0.00810204	114.4	100.7	84.9	116.1	119.6	107.5	100.3	103	98.6	89.9	83.9	81
High	P60981	Destrin	13	DSTN	-0.673463	1.12281e-05	-0.915936	3.72783e-06	-0.242977	0.0180318	139.1	87.2	73.7	146.6	135.7	135	87.7	82.6	91.3	71	73.5	76.6
High	Q9UKK9	ADP-sugar pyrophosphatase	10	NUDT5	0.177599	0.000180353	-0.0664274	0.0354013	-0.242977	0.000101525	97.2	109.9	92.9	97.4	98	96.2	109	109.4	111.4	94.3	91.7	92.6
High	P48960	CD97 antigen	8	CD97; ADGRE5	-0.0634092	0.169396	-0.305788	0.00031255	-0.242977	0.00194032	108.5	103.8	87.7	110.7	106.1	108.5	99.5	109.2	102.8	85.7	89	88.5
High	Q9H4W6	Transcription factor COE3	2	EBF3	0.446786	0.0337233	0.204141	0.315098	-0.242977	0.203077	85.4	116.3	98.3	62	99.2	94.8	112	121.2	115.8	90.1	115.2	89.7
High	Q16875	6-phosphofructo-2-kinase/fructose-2,6-bisphosphatase 3	9	PFKFB3	0.347099	0.000188996	0.105678	0.0718369	-0.24127	0.00194032	89.6	114	96.4	91.2	86.7	90.9	108.2	118.9	114.9	96	94.4	98.9
High	Q8NBU5	ATPase family AAA domain-containing protein 1	11	ATAD1	0.263034	2.31804e-05	0.0214797	0.43663	-0.24127	9.8615e-05	93.3	112	94.7	93.8	93.4	92.7	111.5	110.8	113.6	93.2	95.2	95.8
High	Q9NX46	Poly(ADP-ribose) glycohydrolase ARH3	9	ADPRHL2	0.051024	0.237061	-0.190997	0.00265241	-0.24127	0.00130399	103	106.7	90.2	102.6	105.1	101.5	109.9	104	106.3	87.2	88.8	94.7
Medium	O43521	Bcl-2-like protein 11	1	BCL2L11	-0.459973	0.00184865	-0.701342	0.000319776	-0.24127	0.104082	128.1	93.1	78.8	130.8	122.7	130.8	81.8	91.4	106.2	72.4	87.2	76.8
High	Q8IZK6	Mucolipin-2	4	MCOLN2	0.286881	0.000423067	0.0482362	0.361734	-0.239566	0.00181234	92.2	112.5	95.3	98.3	87.3	90.9	114	111.3	112.2	97.5	94.8	93.6
High	Q8IZ07	Ankyrin repeat domain-containing protein 13A	9	ANKRD13A	0.449957	0.000207522	0.211635	0.0148561	-0.239566	0.00635367	85.1	116.3	98.6	82.3	86.5	86.5	122.9	107.9	118.1	95.4	98.4	101.9
High	Q9Y478	5'-AMP-activated protein kinase subunit beta-1	3	PRKAB1	0.0717627	0.0337798	-0.168123	0.00090837	-0.239566	0.000251946	102	107.2	90.8	103.4	100.4	102.2	107.4	104.5	109.7	90.9	90.2	91.3
High	Q9H967	WD repeat-containing protein 76	11	WDR76	0.279768	2.94005e-05	0.0398403	0.204952	-0.239566	0.00015174	92.5	112.3	95.1	91.1	93.7	92.7	113	110.8	113.2	97.4	93.8	94.2
High	Q9NR31	GTP-binding protein SAR1a	6	SAR1A	0.0731347	0.0951619	-0.168123	0.00462922	-0.239566	0.00116608	102	107.2	90.8	98.9	103.4	103.6	110.8	106.1	104.8	94.1	90	88.3
High	P98196	Probable phospholipid-transporting ATPase IH	8	ATP11A	0.136191	0.0104623	-0.103147	0.0458757	-0.239566	0.00134835	99	108.8	92.2	99.4	96.4	101.2	105.2	110.1	111.2	89.6	96.3	90.6
High	Q9BV29	Uncharacterized protein C15orf57	1	C15orf57	0.077243	0.712951	-0.161653	0.464849	-0.239566	0.310477	101.8	107.3	90.9	99.3	110.1	95.9	133.6	93.3	95	73.7	107	92.2
High	O15318	DNA-directed RNA polymerase III subunit RPC7	1	POLR3G	0.609755	0.00208015	0.369606	0.0310416	-0.239566	0.0878598	78.6	119.9	101.5	75.6	66.2	94	121	123.6	115.1	114.2	94	96.4
High	O76003	Glutaredoxin-3	13	GLRX3	0.489543	9.03705e-05	0.250962	0.00485816	-0.237864	0.00439785	83.5	117.2	99.3	83.5	83.6	83.4	110.8	124.7	116	103.6	96.7	97.8
High	Q9BTT6	Leucine-rich repeat-containing protein 1	5	LRRC1	0.39835	0.000291611	0.16092	0.0354974	-0.237864	0.00533581	87.3	115.1	97.6	87.2	94.5	80.2	113.6	117.1	114.6	93.7	98.7	100.4
High	Q9UBW5	Bridging integrator 2	17	BIN2	-0.0724828	0.0524325	-0.309359	6.65299e-05	-0.237864	0.000581239	108.8	103.5	87.7	109.6	106.7	110	103	101.1	106.4	85.4	88.2	89.6
High	Q92793	CREB-binding protein	8	CREBBP	0.439357	1.12403e-05	0.201634	0.00123408	-0.237864	0.000438474	85.6	116	98.4	83.5	86.3	87	115.8	117.4	114.9	94.5	99	101.6
High	Q70IA6	MOB kinase activator 2	4	MOB2	0.041243	0.583157	-0.195946	0.0310601	-0.237864	0.019037	103.4	106.4	90.2	100.8	108.2	101.2	107.4	102.9	108.9	84.6	85.5	100.5
High	Q9NX57	Ras-related protein Rab-20	1	RAB20	-0.630394	0.00199743	-0.867752	0.000578128	-0.237864	0.262058	136.8	88.3	74.9	125.4	154.2	130.7	95.8	81.8	87.3	68.1	66.2	90.4
High	Q9BXS6	Nucleolar and spindle-associated protein 1	15	NUSAP1	0.159629	0.00949883	-0.077041	0.160254	-0.237864	0.0025448	97.9	109.3	92.8	101.9	96.4	95.4	108.5	109.3	110.2	98.8	89.1	90.5
High	Q00653	Nuclear factor NF-kappa-B p100 subunit	17	NFKB2	0.367371	6.53857e-05	0.132248	0.0186804	-0.236164	0.00107079	88.6	114.3	97.1	86.5	87.9	91.5	115.5	110.4	117	94.1	97	100.2
High	Q5T2E6	UPF0668 protein C10orf76	11	C10orf76	-0.00868224	0.719736	-0.244685	3.76714e-05	-0.236164	0.000104937	105.7	105.1	89.2	104.1	105.7	107.3	105.3	105.1	104.8	89.7	89.1	89
High	Q6YN16	Hydroxysteroid dehydrogenase-like protein 2	21	HSDL2	-0.1976	0.000105004	-0.434403	2.8394e-06	-0.236164	0.00020565	114.8	100.1	85	114.5	114.7	115.3	99.7	100	100.8	82.9	87.3	84.9
High	P47813	Eukaryotic translation initiation factor 1A, X-chromosomal	1	EIF1AX; LOC101060318	0.0703893	0.117524	-0.164884	0.00607998	-0.236164	0.00155432	102	107.1	90.9	101.4	106.2	98.3	104.8	107.8	108.6	94.4	88.6	89.8
Medium	Q92484	Acid sphingomyelinase-like phosphodiesterase 3a	1	SMPDL3A	0.410341	0.0307971	0.173767	0.338559	-0.236164	0.173696	86.8	115.3	97.9	81.8	92	86.6	117	103.4	125.6	80.2	95.2	118.4
High	P58557	Putative ribonuclease	1	YBEY	-0.179515	0.0048991	-0.415037	9.74457e-05	-0.236164	0.00405772	113.9	100.6	85.4	113.5	117.4	110.9	104.6	94.8	102.5	85.7	87.4	83.2
High	Q9NR45	Sialic acid synthase	17	NANS	-0.0174171	0.629239	-0.251539	0.000267777	-0.234465	0.000729038	106.1	104.8	89.1	105.4	106.1	106.7	108.7	101.4	104.3	87.1	90.7	89.5
High	O43865	Adenosylhomocysteinase 2	11	AHCYL1	-0.153607	0.000966148	-0.388355	1.12635e-05	-0.234465	0.000427014	112.6	101.3	86.1	112.3	115.3	110.3	102	102.1	99.7	87.4	86.5	84.3
High	O95817	BAG family molecular chaperone regulator 3	12	BAG3	-0.100051	0.0201565	-0.332789	6.97456e-05	-0.234465	0.00100592	110	102.7	87.3	112.6	105.7	111.8	100.4	102.6	105	86.9	87.4	87.6
Medium	Q86TV6	Tetratricopeptide repeat protein 7B	1	TTC7B	-0.0969617	0.469248	-0.330973	0.0401851	-0.234465	0.160933	109.9	102.7	87.4	105.6	102.4	121.7	109.7	87.1	111.4	76.8	94.4	90.9
Medium	Q9BQE5	Apolipoprotein L2	1	APOL2	0.23634	0.158185	0.00288251	0.989099	-0.234465	0.19012	94.3	111.2	94.5	78.3	102.3	102.4	98.9	123.5	111	93.2	108.3	82
High	P56377	AP-1 complex subunit sigma-2	5	AP1S2	-0.367732	2.36585e-05	-0.60165	3.04676e-06	-0.232769	0.00152204	123.2	95.5	81.3	122.2	122.2	125.2	96	92.4	98.1	78.1	84.2	81.4
High	Q5T9A4	ATPase family AAA domain-containing protein 3B	5	ATAD3B	-0.086201	0.0307124	-0.318326	7.38265e-05	-0.232769	0.000856964	109.4	103	87.7	110.5	111.4	106.2	104.8	103.9	100.2	89.9	87.1	86.1
High	P49715	CCAAT/enhancer-binding protein alpha	7	CEBPA	0.0565835	0.120324	-0.174621	0.00164592	-0.232769	0.000646539	102.5	106.7	90.8	103.8	99.4	104.4	108.6	105.8	105.6	93.6	90	88.8
High	Q8N392	Rho GTPase-activating protein 18	16	ARHGAP18	0.496718	2.49167e-06	0.263034	0.000117507	-0.232769	0.000185734	83.1	117.2	99.7	81.9	84.2	83.1	116	117.2	118.4	101.2	96.7	101.2
High	Q712K3	Ubiquitin-conjugating enzyme E2 R2	7	UBE2R2	0.616358	4.09005e-06	0.382944	9.10053e-05	-0.232769	0.000729038	78.2	119.9	102	79.5	76.3	78.8	115.5	124.4	119.7	102.1	103.5	100.2
High	P30048	Thioredoxin-dependent peroxide reductase, mitochondrial	9	PRDX3	0.21661	0.00122523	-0.0159576	0.74522	-0.232769	0.00153434	95.2	110.6	94.2	95.3	96.3	94	114.6	104.7	112.5	93.3	93.3	95.8
High	Q99640	Membrane-associated tyrosine- and threonine-specific cdc2-inhibitory kinase	5	PKMYT1	0.52306	2.31804e-05	0.291604	0.000884985	-0.231075	0.00196896	81.9	117.8	100.3	81.8	82	81.9	120.2	113.3	119.8	104.4	101.9	94.7
High	O43390	Heterogeneous nuclear ribonucleoprotein R	20	HNRNPR	0.0607392	0.0525349	-0.169745	0.000636971	-0.231075	0.000242491	102.3	106.7	91	100.8	103.6	102.6	108.9	104.6	106.6	91.5	91.5	89.9
High	Q96HY7	Probable 2-oxoglutarate dehydrogenase E1 component DHKTD1, mitochondrial	8	DHTKD1	0.0758749	0.0102145	-0.155213	0.000402591	-0.231075	0.000102069	101.6	107.1	91.3	101.2	102.6	101.1	108.2	106.7	106.4	91	92.3	90.4
High	Q9BRJ6	Uncharacterized protein C7orf50	6	C7orf50	0.169925	0.000886029	-0.0619024	0.100974	-0.231075	0.00039158	97.3	109.5	93.2	94.9	97.9	99.1	107.2	112	109.3	93	94.9	91.8
High	Q86YV0	RAS protein activator like-3	15	RASAL3	0.271426	0.000209149	0.041243	0.344203	-0.231075	0.000912056	92.7	111.9	95.4	92.9	91.5	93.7	109.8	112.2	113.7	90.6	97.1	98.5
High	P48506	Glutamate--cysteine ligase catalytic subunit	21	GCLC	0.288063	2.19058e-05	0.0565835	0.0784345	-0.231075	0.000154026	92	112.3	95.7	92.9	91.7	91.4	111.8	112.4	112.6	93	97.3	96.8
High	Q9UDY8	Mucosa-associated lymphoid tissue lymphoma translocation protein 1	2	MALT1	-0.300448	0.0331232	-0.531156	0.00350367	-0.231075	0.161948	119.8	97.3	82.9	129.4	122.1	107.8	88.7	102.4	100.8	89.6	68.5	90.6
High	Q8NE00	Transmembrane protein 104	2	TMEM104	-0.675765	0.00731859	-0.907793	0.00246537	-0.231075	0.440353	138.9	87	74.1	121.5	173.1	122.2	85.1	89.7	86.1	77.1	68.1	77.1
High	P28749	Retinoblastoma-like protein 1	16	RBL1	-0.323733	5.05511e-05	-0.552156	4.96472e-06	-0.229382	0.00165801	121	96.6	82.4	119.1	121.5	122.3	98.4	92.6	98.8	84.7	79.7	82.9
High	O94819	Kelch repeat and BTB domain-containing protein 11	15	KBTBD11	0.696884	4.22407e-05	0.467801	0.000604714	-0.229382	0.00994054	74.9	121.5	103.6	69.7	77.3	77.8	126.7	114.3	123.4	97	107.1	106.8
High	Q8NEN9	PDZ domain-containing protein 8	4	PDZD8	0.291604	0.000209155	0.0621217	0.196242	-0.229382	0.0012606	91.8	112.3	95.8	92.2	88.1	95.2	109.8	115.2	112	98.9	93.8	94.8
High	O75558	Syntaxin-11	7	STX11	0.312665	0.000195465	0.0840643	0.108948	-0.229382	0.00158865	90.9	112.9	96.3	87.5	90.3	94.8	109.5	115	114.1	92.9	99	96.9
High	O14524	Nuclear envelope integral membrane protein 1	6	TMEM194A; NEMP1	0.104337	0.0155561	-0.125006	0.0101299	-0.229382	0.000729038	100.2	107.8	92	99.3	100.4	101	110.3	105	108.1	89	95.3	91.5
High	P24534	Elongation factor 1-beta	8	EEF1B2	-0.123434	0.0041577	-0.352916	2.62094e-05	-0.229382	0.000603568	111.1	102	87	110.6	113.7	108.9	101.3	104.1	100.5	89	86.6	85.2
High	Q9P016	Thymocyte nuclear protein 1	12	THYN1	0.772308	7.76789e-07	0.543001	7.65893e-06	-0.229382	0.000351916	72	123	104.9	71.8	69	75.3	123.9	121.6	123.5	103.2	107.6	104
High	Q8N9N8	Probable RNA-binding protein EIF1AD	6	EIF1AD	0.169925	0.000703553	-0.0588937	0.102308	-0.229382	0.000331592	97.2	109.4	93.4	96.2	96.3	99.2	108.2	112.3	107.7	93.8	94.4	91.9
High	P16152	Carbonyl reductase [NADPH] 1	17	CBR1; SETD4	0.206643	0.000868773	-0.0232698	0.593351	-0.229382	0.000974246	95.6	110.3	94.1	92.7	95.5	98.6	112.2	108	110.8	90.6	95.1	96.5
High	Q8N999	Uncharacterized protein C12orf29	4	C12orf29	0.306846	0.000107184	0.077243	0.091276	-0.229382	0.000872476	91.1	112.7	96.2	90.1	91.8	91.5	111.4	116.9	109.8	93	98.2	97.3
High	Q12974	Protein tyrosine phosphatase type IVA 2	3	PTP4A2	-0.0543923	0.305095	-0.284546	0.0011209	-0.229382	0.00569261	107.8	103.7	88.5	111	102	110.3	103.7	107.2	100.4	87.4	92.6	85.4
High	O75330	Hyaluronan mediated motility receptor	26	HMMR	0.255803	0.00262018	0.0257376	0.705919	-0.229382	0.00660112	93.4	111.5	95.1	96.5	93.4	90.3	105.6	116.8	112.1	100.5	91.3	93.4
High	Q13576	Ras GTPase-activating-like protein IQGAP2	11	IQGAP2	-0.715486	9.65951e-07	-0.943416	3.79348e-07	-0.227692	0.00377447	140.9	85.8	73.2	142.4	142.4	138.1	89.2	81	87.2	73.2	73.3	73.3
High	P35237	Serpin B6	14	SERPINB6	0.169925	0.00215305	-0.0588937	0.170935	-0.227692	0.00094254	97.3	109.4	93.4	99.3	97.5	95	110.7	107.4	110.1	89.1	95.2	95.8
High	O43493	Trans-Golgi network integral membrane protein 2	14	TGOLN2	0.197865	0.000154182	-0.0291463	0.348225	-0.227692	0.000184456	95.9	110.1	94	93.7	97.4	96.6	109.6	109.5	111.1	92.5	94.5	95.1
High	Q96K12	Fatty acyl-CoA reductase 2	11	FAR2	0.336855	2.29047e-05	0.109695	0.0120097	-0.227692	0.000333458	89.8	113.4	96.8	89.7	93.1	86.5	112.3	113.7	114	97.3	96.1	97.2
High	Q9H3C7	Gametogenetin-binding protein 2	7	GGNBP2	0.0186342	0.766141	-0.209228	0.00859856	-0.227692	0.00863285	104.2	105.6	90.2	99.8	103.1	109.9	108.3	102.5	105.9	96.3	87.7	86.5
High	Q00577	Transcriptional activator protein Pur-alpha	9	PURA	0.0922074	0.0484829	-0.136062	0.0132969	-0.227692	0.00156981	100.8	107.4	91.8	102.5	97.3	102.7	109	105.6	107.7	87.5	95	92.8
High	O95758	Polypyrimidine tract-binding protein 3	7	PTBP3	-0.190997	0.00323977	-0.416962	8.26414e-05	-0.227692	0.0045054	114.3	100.1	85.6	119.4	112.8	110.7	103.4	95.8	101.2	86.7	83.3	86.7
High	Q02750	Dual specificity mitogen-activated protein kinase kinase 1	9	MAP2K1	-0.142417	0.00339123	-0.369595	3.47106e-05	-0.227692	0.00105548	111.9	101.5	86.6	109.7	114.9	111.2	100.4	99.5	104.4	84.2	87.9	87.7
High	P52597	Heterogeneous nuclear ribonucleoprotein F	11	HNRNPF	0.219091	0.0029778	-0.00868224	0.894693	-0.227692	0.00406491	95	110.6	94.5	95.4	94.6	94.9	113.6	102.7	115.5	95.2	93.6	94.5
High	Q9Y6A4	Cilia- and flagella-associated protein 20	7	C16orf80; CFAP20	0.359521	0.004986	0.130931	0.218941	-0.227692	0.041744	88.8	113.9	97.3	82.5	101.1	82.7	114.8	110.2	116.8	100	89.3	102.5
High	P23141	Liver carboxylesterase 1	21	CES1	-1.41504	1.0318e-08	-1.63935	5.84862e-09	-0.226004	0.00436271	176.9	66.4	56.7	173.8	179	177.8	68.2	64.3	66.6	55.8	57.4	57
High	P45880	Voltage-dependent anion-selective channel protein 2	14	VDAC2	0.175045	0.00185796	-0.0513992	0.218919	-0.226004	0.000970434	97	109.5	93.6	97	93.3	100.7	112.2	107.2	109	94.3	94.1	92.2
High	O60568	Procollagen-lysine,2-oxoglutarate 5-dioxygenase 3	24	PLOD3	0.318461	6.64927e-05	0.0922074	0.0425396	-0.226004	0.000707126	90.5	112.9	96.5	87.5	90.5	93.6	111.5	115.4	111.8	94	97.2	98.4
High	Q9BRQ8	Apoptosis-inducing factor 2	7	AIFM2	-0.0923402	0.215585	-0.318326	0.00308028	-0.226004	0.0245737	109.5	102.7	87.8	110.6	115	102.7	99.9	110.3	98	92.9	85.8	84.7
High	Q9NPQ8	Synembryn-A	12	RIC8A	-0.0232698	0.713881	-0.248108	0.00495426	-0.226004	0.0120661	106.2	104.5	89.4	108.3	112.3	97.9	103.3	105	105.1	88.9	85.5	93.6
High	Q9NUQ3	Gamma-taxilin	14	TXLNG	0.0813396	0.1725	-0.145605	0.0364015	-0.226004	0.00719896	101.3	107.1	91.6	107.5	99.5	96.9	101.9	112.6	106.9	91.9	91.2	91.6
High	Q96L50	Leucine-rich repeat protein 1	1	LRR1	-0.179515	0.153734	-0.405451	0.0115491	-0.226004	0.146847	113.7	100.4	85.9	114.2	116.8	110.2	90.6	103.3	107.4	87.5	100	70.1
High	Q9BQD3	KxDL motif-containing protein 1	1	KXD1	-0.0247367	0.807317	-0.251539	0.0319917	-0.226004	0.0631775	106.3	104.5	89.3	107.2	103.7	107.8	99.5	113	100.9	94.4	97	76.5
High	Q9P2K2	Thioredoxin domain-containing protein 16	2	TXNDC16	0.0200577	0.858461	-0.205896	0.0794337	-0.226004	0.0756105	104.1	105.6	90.3	108.9	94.3	109.3	103.3	114.9	98.5	84.4	99.6	86.8
High	Q96FC9	Probable ATP-dependent DNA helicase DDX11	2	DDX11	0.286881	0.000764192	0.0621217	0.287054	-0.224317	0.00403212	91.9	112.1	96	96.1	90.9	88.8	109.4	114.2	112.7	101.9	91.8	94.3
High	Q3B726	DNA-directed RNA polymerase I subunit RPA43	7	TWISTNB	0.130931	0.00436164	-0.093879	0.0273705	-0.224317	0.000613178	98.9	108.4	92.7	99.4	98.2	99.2	107.1	110.5	107.4	94	88.9	95.2
High	Q32P44	Echinoderm microtubule-associated protein-like 3	17	EML3	-0.0892673	0.0436855	-0.312939	0.000153628	-0.224317	0.00176224	109.3	102.7	88	107.9	106.9	113.1	102.8	102.3	103.1	84.8	87.1	92
High	O00750	Phosphatidylinositol 4-phosphate 3-kinase C2 domain-containing subunit beta	1	PIK3C2B	0.313826	0.0897001	0.0894982	0.638215	-0.224317	0.224727	90.7	112.8	96.5	66.5	102.5	103.1	111.8	117.9	108.6	92.2	109	88.4
High	Q9H936	Mitochondrial glutamate carrier 1	10	SLC25A22	-0.16004	0.0016567	-0.382702	2.54547e-05	-0.224317	0.00104978	112.7	100.9	86.4	111.8	110.4	115.9	99.2	101.9	101.6	84.1	89.2	85.8
High	Q9H0E2	Toll-interacting protein	4	TOLLIP	-0.288065	0.00284931	-0.512514	0.000219139	-0.224317	0.0293285	119	97.5	83.5	113.6	115.2	128.2	101.3	95.5	95.7	78	85.6	86.9
High	Q9H5H4	Zinc finger protein 768	3	ZNF768	0.424385	0.00560735	0.200379	0.128905	-0.224317	0.0781404	85.9	115.3	98.7	84.5	79.6	93.7	117.6	117.8	110.5	83.7	110.1	102.5
High	Q92918	Mitogen-activated protein kinase kinase kinase kinase 1	12	MAP4K1	0.388465	4.82988e-05	0.166073	0.00623029	-0.222633	0.00135359	87.4	114.5	98.1	83.5	89.2	89.5	113.7	112.8	116.8	94.3	99.2	100.9
High	Q8WXX5	DnaJ homolog subfamily C member 9	20	DNAJC9	0.254594	0.000365211	0.0313952	0.471099	-0.222633	0.00134104	93.3	111.3	95.4	91.8	96.7	91.4	112.7	107.5	113.7	96.5	92.7	97.1
High	Q6P4E1	Protein CASC4	16	CASC4	-0.158429	0.00138061	-0.380822	2.14271e-05	-0.222633	0.000902133	112.6	100.9	86.5	115.9	108.9	113.1	100.4	101.4	100.9	85.5	88.3	85.8
High	P29218	Inositol monophosphatase 1	16	IMPA1	0.24123	7.87524e-05	0.0186342	0.573721	-0.222633	0.000259094	93.9	111	95.1	92.9	95.2	93.6	112.6	109.1	111.3	92.8	96	96.5
High	Q8WTT2	Nucleolar complex protein 3 homolog	17	NOC3L	0.290424	4.17216e-05	0.0676387	0.069508	-0.222633	0.000322752	91.7	112.2	96.1	90.6	93.9	90.7	109.6	112	114.9	96.6	96.1	95.6
High	Q99541	Perilipin-2	15	PLIN2	-0.0262051	0.673621	-0.248108	0.00444633	-0.222633	0.0116779	106.3	104.3	89.4	104	104	110.7	107.2	97.8	108	84.4	93.5	90.5
High	Q8NCC3	Group XV phospholipase A2	5	PLA2G15	-0.277534	0.000581656	-0.498179	4.00972e-05	-0.22095	0.00704101	118.4	97.7	83.8	118	114.5	122.8	94.4	102.5	96.3	87.1	80.9	83.5
High	Q92538	Golgi-specific brefeldin A-resistance guanine nucleotide exchange factor 1	38	GBF1	0.0186342	0.456646	-0.202572	0.000121001	-0.22095	0.000154264	104.1	105.4	90.5	103.7	104.3	104.3	103.5	106.6	106.2	91.2	89.7	90.5
High	P26196	Probable ATP-dependent RNA helicase DDX6	18	DDX6	0.476122	1.71401e-06	0.254594	7.57208e-05	-0.22095	0.00014358	83.7	116.4	99.9	84.5	83.2	83.4	116.5	118.5	114.4	101.1	99.4	99.1
High	Q12792	Twinfilin-1	6	TWF1	-0.0306192	0.608434	-0.251539	0.00332777	-0.22095	0.00976359	106.4	104.2	89.4	109.7	106.7	102.8	97.9	108.8	105.9	91	84.5	92.6
High	Q8TF64	PDZ domain-containing protein GIPC3	4	GIPC3	-0.0144996	0.769414	-0.236164	0.00226203	-0.22095	0.0051516	105.7	104.6	89.7	105.9	107.7	103.5	107.9	101	104.9	83.7	92.1	93.5
High	O15066	Kinesin-like protein KIF3B	3	KIF3B	0.0635029	0.165112	-0.15682	0.00861453	-0.22095	0.00242319	102	106.6	91.5	101.6	101	103.3	102.5	105.3	111.8	88.4	93	93
Medium	O76095	Protein JTB	1	JTB	-0.275786	0.110219	-0.498179	0.0174847	-0.22095	0.29908	118.4	97.8	83.8	137.9	101.4	115.9	111.4	95.4	86.5	93.7	74.5	83.3
High	Q5NDL2	EGF domain-specific O-linked N-acetylglucosamine transferase	6	EOGT	0.231432	0.00146258	0.00863031	0.863855	-0.22095	0.00300749	94.3	110.7	94.9	95.7	93.7	93.6	108.5	106.8	116.8	93	93.5	98.4
High	Q9Y2H1	Serine/threonine-protein kinase 38-like	4	STK38L	0.574344	1.43655e-05	0.353888	0.000319776	-0.21927	0.00225971	79.6	118.6	101.8	78	79.7	81.1	118.2	115.5	122	96	103.6	105.8
High	O00429	Dynamin-1-like protein	40	DNM1L	0.379621	4.05897e-06	0.159629	0.00067718	-0.21927	0.000133436	87.8	114.2	98.1	87.1	87	89.3	115.6	113.2	113.8	96.7	98.4	99
High	A6NHX0	GATS-like protein 2	1	GATSL2; GATSL1	-0.161653	0.026702	-0.380822	0.000613105	-0.21927	0.0180889	112.7	100.8	86.5	112.2	111.9	114	110.5	96.3	95.4	88.3	84.1	87.2
High	Q9H788	SH2 domain-containing protein 4A	2	SH2D4A	0.269033	0.019657	0.0496308	0.642736	-0.21927	0.0535567	92.6	111.6	95.8	85.2	90.5	102	112.3	110.8	111.7	85.9	106.5	95.1
High	Q9P287	BRCA2 and CDKN1A-interacting protein	13	BCCIP	0.155749	0.00784622	-0.0634092	0.213128	-0.21927	0.00267166	97.7	108.8	93.5	96.4	100.4	96.3	104.6	114.2	107.8	96.1	92.5	91.9
High	Q14493	Histone RNA hairpin-binding protein	9	SLBP	0.390668	3.04667e-05	0.172488	0.00357023	-0.217591	0.00100812	87.3	114.4	98.4	84.3	90.7	86.8	116.8	111.4	114.9	98.9	96.1	100.1
High	Q96NW4	Ankyrin repeat domain-containing protein 27	10	ANKRD27	0.454176	3.5678e-05	0.23634	0.00180727	-0.217591	0.00206067	84.5	115.9	99.6	82.9	83.8	86.8	115.7	115.5	116.4	93.8	100.2	104.8
High	Q96SZ5	2-aminoethanethiol dioxygenase	8	ADO	0.204141	0.000909317	-0.013043	0.759747	-0.217591	0.00123998	95.5	110	94.5	94.3	94.3	97.7	111.2	106.5	112.3	91.4	97.5	94.7
High	Q9NS23	Ras association domain-containing protein 1	7	RASSF1	0.326537	7.46631e-05	0.108357	0.0276793	-0.217591	0.00101974	90.1	112.9	97.1	88.2	90.7	91.3	110.3	111.6	116.8	94	98.3	98.9
High	Q9H0K6	Pseudouridylate synthase 7 homolog-like protein	6	PUS7L	0.327687	0.000131745	0.109695	0.0398046	-0.217591	0.0017323	90	112.9	97.1	85.5	93.1	91.3	110.6	115.5	112.7	100	94.5	96.8
High	O95980	Reversion-inducing cysteine-rich protein with Kazal motifs	2	RECK	0.589763	0.000981403	0.372952	0.0139039	-0.217591	0.0704792	78.9	118.8	102.2	81.9	77.2	77.7	112.8	121.3	122.3	93.8	94.3	118.7
High	Q5TDH0	Protein DDI1 homolog 2	9	DDI2	0.0989585	0.0192272	-0.118727	0.0116033	-0.217591	0.000881229	100.3	107.4	92.3	103.1	96.5	101.2	105.7	109.7	106.8	91	93.4	92.5
High	P49459	Ubiquitin-conjugating enzyme E2 A	2	UBE2A	0.263034	7.35246e-05	0.045443	0.198196	-0.217591	0.00039158	92.8	111.4	95.8	92.8	94	91.7	109	113.5	111.7	97.8	96.1	93.5
High	O94804	Serine/threonine-protein kinase 10	39	STK10	0.0440443	0.353146	-0.174621	0.00699189	-0.217591	0.00348383	102.8	106	91.2	102.4	104	102.1	108.1	100.2	109.7	88.4	90.6	94.5
High	Q15653	NF-kappa-B inhibitor beta	4	NFKBIB	0.134878	0.0563446	-0.0831412	0.247935	-0.217591	0.013293	98.6	108.3	93.1	96.5	95.6	103.6	114.1	110.9	99.8	92.1	93.9	93.4
High	Q9UQR0	Sex comb on midleg-like protein 2	16	SCML2	0.439357	2.63894e-05	0.222805	0.00157298	-0.215915	0.00145967	85.2	115.5	99.4	86.7	86.5	82.3	113.7	120.3	112.4	101.3	99.5	97.4
High	O43826	Glucose-6-phosphate translocase	3	SLC37A4	1.29455	1.35214e-06	1.07861	5.95722e-06	-0.215915	0.00445182	53.9	132.2	113.9	61.3	52.9	47.5	135.8	129.6	131.4	117.5	112.1	112
High	Q14155	Rho guanine nucleotide exchange factor 7	16	ARHGEF7	0.00863031	0.749403	-0.209228	0.000123442	-0.215915	0.000205172	104.5	105.1	90.4	103.8	105.8	103.8	105	104	106.2	92	89.6	89.7
High	Q9BUL9	Ribonuclease P protein subunit p25	6	RPP25	0.0717627	0.0246896	-0.142417	0.0013618	-0.215915	0.000274082	101.5	106.7	91.9	102.9	100.7	100.8	108.2	104.1	107.7	91.7	91.7	92.3
High	Q96B97	SH3 domain-containing kinase-binding protein 1	27	SH3KBP1	0.0840643	0.081948	-0.131313	0.0207451	-0.215915	0.00288203	100.9	107	92.1	96.8	102.9	103	109.2	103.1	108.6	88.8	92.8	94.7
High	Q9H1P3	Oxysterol-binding protein-related protein 2	5	OSBPL2	0.173767	0.0167762	-0.0409718	0.53164	-0.215915	0.00999581	96.8	109.2	94	89.5	102.4	98.4	110.2	107.7	109.6	89.9	93.3	98.9
High	Q66K89	Transcription factor E4F1	1	E4F1	0.27262	0.0539723	0.0565835	0.69166	-0.215915	0.127411	92.4	111.6	96	99.7	74.2	103.1	102.7	114.4	117.7	95	93.8	99.3
High	P55160	Nck-associated protein 1-like	25	NCKAP1L	0.457332	2.24916e-05	0.243669	0.00105848	-0.21424	0.00156981	84.3	115.8	99.8	83.4	86.5	83.1	113.5	115.1	118.9	96.2	99	104.4
High	O95279	Potassium channel subfamily K member 5	1	KCNK5	-0.477944	0.000126092	-0.691989	2.82903e-05	-0.21424	0.0334749	128.4	92.1	79.5	130	129.8	125.4	87	101.2	88.2	83.9	78.6	75.8
High	O60870	DNA/RNA-binding protein KIN17	14	KIN	0.0758749	0.0159591	-0.137648	0.0012983	-0.21424	0.000237713	101.2	106.7	92	102.7	100.6	100.4	106	108.5	105.7	92.4	90.7	92.9
High	P50395	Rab GDP dissociation inhibitor beta	22	GDI2	-0.07552	0.00987889	-0.289827	1.40837e-05	-0.21424	0.000177026	108.4	102.9	88.7	107.1	109.6	108.6	103.4	102.6	102.6	89.6	87.6	88.9
High	Q9P2X0	Dolichol-phosphate mannosyltransferase subunit 3	2	DPM3	-0.137648	0.109879	-0.351074	0.00338249	-0.21424	0.0502282	111.4	101.3	87.3	111.6	101.3	121.3	98.9	105.2	99.8	87.9	91.8	82.4
High	Q8TAC2	Josephin-2	1	JOSD2	-0.123434	0.585039	-0.33825	0.171622	-0.21424	0.438861	110.7	101.6	87.6	92.9	114.8	124.5	120.8	72.3	111.8	74.5	90.8	97.6
High	Q8TB03	Uncharacterized protein CXorf38	8	CXorf38	-0.152003	0.0082689	-0.365871	0.000132879	-0.21424	0.00446628	112.1	100.9	87	110.6	110.6	115	98.1	106.7	98	87.9	84.8	88.4
High	O14526	F-BAR domain only protein 1	14	FCHO1	0.719841	5.15682e-05	0.505891	0.000553633	-0.212568	0.0171286	73.8	121.5	104.8	71.1	75.2	75	122.8	112.8	128.8	97.8	109.3	107.2
High	Q15018	BRISC complex subunit Abro1	10	FAM175B	0.252173	0.000965413	0.0398403	0.463405	-0.212568	0.00359532	93.2	111	95.8	90.7	96.4	92.6	111	107.9	114	90.9	96.4	100.1
High	P18669	Phosphoglycerate mutase 1	15	PGAM1; LOC643576	0.0703893	0.0540045	-0.142417	0.00352048	-0.212568	0.000729038	101.5	106.6	91.9	100.1	100	104.3	106.3	108.5	104.9	94	92	89.7
High	Q9HC35	Echinoderm microtubule-associated protein-like 4	22	EML4	0.138814	0.000789737	-0.0724828	0.0244068	-0.212568	0.00021092	98.3	108.3	93.4	98.1	99.9	96.9	107.4	109.2	108.1	92	93.7	94.6
High	Q6WKZ4	Rab11 family-interacting protein 1	11	RAB11FIP1	-0.0203404	0.651032	-0.231075	0.00118307	-0.212568	0.00316491	105.7	104.3	90	101.8	110.2	105.2	102.7	103.5	106.6	86.6	91.3	92.2
High	P53365	Arfaptin-2	7	ARFIP2	0.0257376	0.47109	-0.186065	0.00139647	-0.212568	0.00120839	103.5	105.4	91	102.3	102.7	105.7	101.4	108.5	106.5	90.5	90.2	92.4
High	Q66LE6	Serine/threonine-protein phosphatase 2A 55 kDa regulatory subunit B delta isoform	3	PPP2R2D	0.197865	0.00573043	-0.0144996	0.821881	-0.212568	0.00648508	95.6	109.7	94.7	93.7	93.4	99.7	108.9	106.8	113.4	88.6	98.3	97.1
High	Q9H5P4	PDZ domain-containing protein 7	5	PDZD7	0.313826	0.00491966	0.100305	0.275851	-0.212568	0.0330055	90.5	112.5	97	86.4	85.4	99.7	118.2	108.5	110.8	95.4	104.1	91.6
High	O00257	E3 SUMO-protein ligase CBX4	10	CBX4	0.0579701	0.0707565	-0.152003	0.00146984	-0.210897	0.000467973	102	106.2	91.8	103.7	101.7	100.6	106.7	104.2	107.8	90.2	93.9	91.2
High	Q9NZJ9	Diphosphoinositol polyphosphate phosphohydrolase 2	7	NUDT4	0.0786098	0.0245894	-0.132894	0.00287849	-0.210897	0.00044403	101.1	106.7	92.2	101.1	102	100.2	104.4	106	109.8	91.9	91.4	93.2
High	P67936	Tropomyosin alpha-4 chain	10	TPM4	-0.369595	0.000150602	-0.579922	2.19912e-05	-0.210897	0.0118733	122.8	95.1	82.2	127.1	117.5	123.7	93	98.4	93.8	86.2	82.5	77.8
High	Q96BS2	Calcineurin B homologous protein 3	1	TESC	1.73031	4.4045e-05	1.51904	0.000156627	-0.210897	0.119273	41.8	138.5	119.7	35.9	38.7	50.6	125.2	137.7	152.7	110.1	113.2	135.8
High	Q9H7F0	Probable cation-transporting ATPase 13A3	10	ATP13A3	-0.0409718	0.418828	-0.253257	0.00170063	-0.210897	0.00692145	106.7	103.7	89.6	106.9	109.6	103.7	103.8	101.2	106.1	92.2	83.1	93.4
High	Q7Z628	Neuroepithelial cell-transforming gene 1 protein	5	NET1	0.214125	0.0188782	0.00288251	0.980839	-0.210897	0.0269246	94.9	110.1	95.1	96.1	98.7	89.9	103.7	119.5	107	99.3	90.5	95.3
High	P24752	Acetyl-CoA acetyltransferase, mitochondrial	20	ACAT1	0.144046	0.00436663	-0.0679388	0.113945	-0.210897	0.00125058	98.1	108.3	93.6	96.6	98.5	99.1	112.1	104.2	108.7	92.6	95.4	92.8
High	Q9BV20	Methylthioribose-1-phosphate isomerase	12	MRI1	0.186501	0.00106716	-0.0247367	0.530555	-0.210897	0.00107262	96.1	109.4	94.5	96.6	99.2	92.7	108.3	109.1	110.7	92.7	93.4	97.4
High	Q9BTU6	Phosphatidylinositol 4-kinase type 2-alpha	12	PI4K2A	-0.0499049	0.124799	-0.258425	0.000115709	-0.209228	0.000724218	107.1	103.4	89.5	109.4	105.3	106.6	103.6	101.2	105.5	87.8	89.7	91
High	Q969F2	Protein naked cuticle homolog 2	1	NKD2	0.67717	4.05218e-05	0.466758	0.000481535	-0.209228	0.0121809	75.4	120.5	104.2	79.1	75.5	71.5	113.5	125.7	122.2	106	97.7	108.7
High	Q5JTZ9	Alanine--tRNA ligase, mitochondrial	35	AARS2	0.255803	0.000241274	0.0468403	0.263123	-0.209228	0.00125058	93	111	96	92.3	91.4	95.2	111.8	108.6	112.6	92.1	97.4	98.7
High	Q6P4A7	Sideroflexin-4	6	SFXN4	0.334568	0.000221976	0.125651	0.0380612	-0.209228	0.00348768	89.5	112.9	97.6	90.7	85.4	92.4	117.4	107.8	113.5	96.1	97.3	99.4
High	Q93096	Protein tyrosine phosphatase type IVA 1	2	PTP4A1	-0.093879	0.103507	-0.304006	0.00090937	-0.209228	0.0101533	109.2	102.3	88.5	106.5	109.8	111.3	97.7	107.5	101.8	83.3	93	89.2
High	P42892	Endothelin-converting enzyme 1	2	ECE1	0.0949116	0.199264	-0.114035	0.1575	-0.209228	0.0264189	100.3	107.1	92.7	91.8	109.4	99.5	107.5	105.7	108	87.9	93.6	96.5
High	Q9BZ29	Dedicator of cytokinesis protein 9	1	DOCK9	0.121679	0.508995	-0.0877334	0.662672	-0.209228	0.310094	99.1	107.7	93.2	82.1	96.2	118.8	116.6	95.5	111.2	95.8	106.3	77.5
High	Q9P1Z2	Calcium-binding and coiled-coil domain-containing protein 1	5	CALCOCO1	0.225275	0.0114264	0.015783	0.854284	-0.209228	0.0215308	94.4	110.3	95.4	90.2	100.3	92.6	105.8	106	119.1	92	98	96.1
High	Q8WVB6	Chromosome transmission fidelity protein 18 homolog	16	CHTF18	0.151859	0.00696366	-0.0573917	0.228501	-0.209228	0.00255094	97.6	108.5	93.9	98.1	97.6	97.3	103.7	114.2	107.6	94.3	94.8	92.4
High	Q9H944	Mediator of RNA polymerase II transcription subunit 20	5	MED20	0.190299	0.00256114	-0.018878	0.706731	-0.209228	0.00276374	95.9	109.4	94.7	95.3	98.4	94	111.9	105.9	110.4	93.5	91.3	99.2
High	Q9Y3Z3	Deoxynucleoside triphosphate triphosphohydrolase SAMHD1	35	SAMHD1	-0.846843	9.6567e-08	-1.05589	4.69765e-08	-0.207561	0.00169694	147.2	81.9	70.9	144	149.8	147.9	82.1	82	81.5	71.1	71.4	70.2
High	Q68CQ7	Glycosyltransferase 8 domain-containing protein 1	4	GLT8D1	0.606916	7.47262e-06	0.399445	0.000117443	-0.207561	0.00206554	78.1	118.9	103	73.1	82.7	78.4	118.5	120.4	117.8	103.3	105.7	100.1
High	Q7L5N7	Lysophosphatidylcholine acyltransferase 2	14	LPCAT2	0.366252	1.4301e-05	0.158337	0.00191592	-0.207561	0.000471415	88.1	113.5	98.4	87.5	87.7	89.1	112.9	111.5	116.2	95.8	100	99.2
High	Q53EP0	Fibronectin type III domain-containing protein 3B	6	FNDC3B	-0.011588	0.819885	-0.21927	0.0026512	-0.207561	0.00556231	105.2	104.4	90.4	103.6	107.7	104.4	100.4	108.7	104.1	86.8	89.4	95.1
High	Q6IA69	Glutamine-dependent NAD(+) synthetase	11	NADSYN1	0.0370307	0.530853	-0.169745	0.0203522	-0.207561	0.0118499	102.9	105.6	91.5	98.9	104.2	105.7	111	98.7	107.1	88.1	92.2	94.1
High	P60763	Ras-related C3 botulinum toxin substrate 3	1	RAC3	0.704872	0.00650528	0.49774	0.039892	-0.207561	0.266707	74.2	121	104.8	92.1	72.4	58.2	126.7	104.1	132.2	89.1	110.8	114.5
High	Q8TD55	Pleckstrin homology domain-containing family O member 2	7	PLEKHO2	-0.343732	8.01596e-05	-0.550043	1.04167e-05	-0.205896	0.00540704	121.4	95.7	82.9	121.6	121.6	121	98.8	90.8	97.4	78.8	85	85
High	P01116	GTPase KRas	1	KRAS	0.683472	0.000648933	0.477159	0.00603664	-0.205896	0.0905465	75	120.5	104.5	70.9	86.7	67.5	115.9	118	127.6	102.3	94.8	116.3
High	P35270	Sepiapterin reductase	10	SPR	0.0922074	0.0192494	-0.112475	0.0105536	-0.205896	0.000837798	100.3	106.9	92.8	100.1	101.7	99.1	104.3	108.8	107.7	92.7	90.2	95.3
High	Q8NEY8	Periphilin-1	11	PPHLN1	0.323082	1.76658e-05	0.116365	0.0057161	-0.205896	0.000337054	89.9	112.5	97.5	90	90	89.8	112.7	109.7	115.2	96.4	98.3	97.9
High	Q9BYJ9	YTH domain-containing family protein 1	7	YTHDF1	0.0827026	0.0500487	-0.123434	0.0132196	-0.205896	0.00158865	100.8	106.7	92.5	102.5	99.1	100.7	109	105.2	105.9	89.6	96.7	91.3
High	P52789	Hexokinase-2	26	HK2	0.0071955	0.937547	-0.1976	0.0502211	-0.205896	0.0575572	104.3	104.8	90.9	109.5	101	102.4	97.3	115.5	101.7	96.9	85	90.7
High	Q9Y2D5	A-kinase anchor protein 2	15	AKAP2	0.0703893	0.0260466	-0.132894	0.00189026	-0.204233	0.000345758	101.3	106.4	92.4	100.3	101.2	102.3	105.8	105.2	108.1	91.3	94.4	91.4
High	Q8TBP6	Solute carrier family 25 member 40	8	SLC25A40	0.317304	0.000696623	0.112367	0.0903129	-0.204233	0.00835306	90.2	112.3	97.5	87.3	91.6	91.6	118.5	108.5	110	92.8	102.2	97.5
High	P30101	Protein disulfide-isomerase A3	32	PDIA3	-0.0954196	0.00717633	-0.300448	2.79637e-05	-0.204233	0.000482182	109.2	102.1	88.7	107.7	108.9	110.9	104.5	100.2	101.8	88.6	88.9	88.5
High	Q9Y4E8	Ubiquitin carboxyl-terminal hydrolase 15	27	USP15	0.120352	0.00206261	-0.0831412	0.0165187	-0.204233	0.000303904	99	107.6	93.4	100.3	99.4	97.3	107.3	108.9	106.6	95.1	93	92.2
High	O95210	Starch-binding domain-containing protein 1	6	STBD1	0.0538064	0.216765	-0.152003	0.00839116	-0.204233	0.00285656	102.1	106	91.9	101.4	98.1	106.8	107	105.6	105.3	89	94.7	92.1
High	Q9H8T0	AKT-interacting protein	2	AKTIP	-0.181149	0.0397569	-0.384584	0.00171889	-0.204233	0.054126	113.3	100	86.7	107.2	109.4	123.4	99.7	102.7	97.4	80.7	93.4	86.1
High	O75794	Cell division cycle protein 123 homolog	9	CDC123	0.1137	0.0400832	-0.0908029	0.105556	-0.204233	0.00537766	99.3	107.4	93.3	100.2	99.3	98.4	103.5	113.6	105.3	96.8	90.2	92.8
High	Q5SXM2	snRNA-activating protein complex subunit 4	2	SNAPC4	-0.0174171	0.910275	-0.22095	0.151641	-0.204233	0.21601	105.4	104.2	90.4	107.9	113.2	95.2	101.6	111.6	99.4	109	77.3	84.9
High	Q16611	Bcl-2 homologous antagonist/killer	5	BAK1	-0.172994	0.00721098	-0.378944	0.000197215	-0.204233	0.00937254	112.9	100.1	86.9	111.7	114.7	112.5	101.5	95.5	103.4	82.4	92.6	85.7
High	P16403	Histone H1.2	9	HIST1H1C	0.228973	0.00641833	0.0243197	0.736848	-0.204233	0.0150904	94.1	110.2	95.7	91.6	94.4	96.3	119.8	105	106	96.4	96.2	94.5
High	Q96EB6	NAD-dependent protein deacetylase sirtuin-1	8	SIRT1	0.317304	0.0010101	0.112367	0.111545	-0.204233	0.0113957	90.2	112.3	97.5	88.9	97.9	83.7	112.8	114.1	110.2	95	101.5	96
High	P24844	Myosin regulatory light polypeptide 9	2	MYL9	-1.074	5.97778e-06	-1.27579	3.813e-06	-0.202572	0.161948	158.8	75.5	65.7	149.6	170.9	156	74	71	81.5	67.1	65.9	63.9
High	Q9UKM7	Endoplasmic reticulum mannosyl-oligosaccharide 1,2-alpha-mannosidase	9	MAN1B1	-0.07552	0.160123	-0.277534	0.0010639	-0.202572	0.00878424	108.1	102.7	89.2	108.6	103.2	112.6	99.1	104.3	104.6	86.1	93.6	87.8
High	Q5VV52	Zinc finger protein 691	1	ZNF691	-0.0846703	0.194229	-0.288065	0.00261413	-0.202572	0.0222628	108.6	102.4	89	103.9	111.2	110.8	101.8	104.9	100.6	82.7	97.2	87
High	Q9NS18	Glutaredoxin-2, mitochondrial	2	GLRX2	0.00144197	0.994476	-0.202572	0.0186717	-0.202572	0.025984	104.5	104.6	90.9	102.8	105.8	105.1	96.9	111.1	105.8	92.9	95.4	84.3
Medium	Q96B45	UPF0693 protein C10orf32	1	C10orf32; BORCS7	0.0717627	0.344244	-0.129734	0.116936	-0.202572	0.033954	101.2	106.3	92.5	106.4	98.5	98.8	99.8	102.6	116.6	90.9	94.6	91.9
High	O75884	Putative hydrolase RBBP9	2	RBBP9	0.159629	0.005637	-0.0439433	0.363451	-0.202572	0.00300925	97.2	108.5	94.3	97.2	96.6	97.7	110.4	108.4	106.7	90.9	100.2	91.8
High	Q86W56	Poly(ADP-ribose) glycohydrolase	12	PARG	0.353888	1.50791e-05	0.153157	0.00201795	-0.200913	0.000501099	88.5	113.1	98.4	88.5	87.8	89.1	110.1	114.3	114.9	96.9	97.8	100.5
High	Q5T8D3	Acyl-CoA-binding domain-containing protein 5	9	ACBD5	-0.0394883	0.412053	-0.239566	0.00147626	-0.200913	0.00606065	106.4	103.5	90.1	108.4	101	109.7	101.1	103.3	106.2	87.2	89.9	93.3
High	P11216	Glycogen phosphorylase, brain form	32	PYGB	0.0524159	0.310352	-0.148801	0.0191295	-0.200913	0.00692375	102.1	105.8	92.1	102	101.5	102.9	109.7	99.6	108.3	87.9	94.8	93.5
High	Q9HAU4	E3 ubiquitin-protein ligase SMURF2	3	SMURF2	-0.0144996	0.937479	-0.215915	0.247034	-0.200913	0.31952	105.2	104.2	90.6	119	104.2	92.5	104.4	93.1	115	70.2	100.5	101.1
High	Q8N9B5	Junction-mediating and -regulatory protein	8	JMY	0.159629	0.0240398	-0.0409718	0.536507	-0.200913	0.0135266	97.1	108.5	94.4	92.3	98.1	100.9	107.3	107	111.2	87.1	99.1	97
High	Q2M2Z5	Centrosomal protein kizuna	3	PLK1S1; KIZ	0.16221	0.0334131	-0.0380063	0.598997	-0.200913	0.0203961	97	108.5	94.5	91	96.9	103.1	111.9	106.1	107.5	101.3	91.1	91
High	P40616	ADP-ribosylation factor-like protein 1	7	ARL1	0.0370307	0.246283	-0.161653	0.00115887	-0.199255	0.000708674	102.8	105.4	91.9	102.2	103.8	102.4	106.6	106.6	103	94.4	90	91.2
High	Q8N257	Histone H2B type 3-B	6	HIST3H2BB	0.257011	0.000650218	0.0565835	0.262273	-0.199255	0.00357369	92.7	110.8	96.5	88.4	94.3	95.5	114.5	106.2	111.7	97.2	97.2	95
High	Q96GY3	Protein lin-37 homolog	1	LIN37	0.386259	0.000963249	0.187768	0.0390796	-0.199255	0.0256455	87.1	113.8	99.1	94.3	81.1	85.8	109	112.2	120.1	103	100.6	93.8
High	O00418	Eukaryotic elongation factor 2 kinase	18	EEF2K	0.104337	0.0146203	-0.093879	0.02956	-0.199255	0.00129296	99.6	107.1	93.3	98.5	98.7	101.6	106.7	109.9	104.7	94.7	94.9	90.3
High	Q9P2C4	Transmembrane protein 181	1	TMEM181	0.0328061	0.774491	-0.166503	0.168274	-0.199255	0.128099	103	105.3	91.7	97.4	100.7	110.8	111.7	92.9	111.3	81.7	98.7	94.7
High	Q9Y4D1	Disheveled-associated activator of morphogenesis 1	2	DAAM1	0.285698	0.0755899	0.0867838	0.595476	-0.199255	0.210513	91.4	111.5	97.1	91.6	100.4	82.3	114.3	113.8	106.3	89.2	84.3	117.7
High	Q6ZRP7	Sulfhydryl oxidase 2	14	QSOX2	-0.161653	0.00561935	-0.362158	0.000128363	-0.199255	0.00578921	112.3	100.4	87.4	108.7	112.9	115.2	102.2	97	101.9	84.9	91.8	85.5
High	P07305	Histone H1.0	7	H1F0	0.393965	0.00439576	0.194087	0.098638	-0.199255	0.0755929	86.7	114	99.3	83.5	90.8	85.9	121.1	101.1	119.8	92.4	107.3	98
High	Q01813	ATP-dependent 6-phosphofructokinase, platelet type	31	PFKP	0.0854247	0.0132484	-0.112475	0.00502763	-0.1976	0.000460225	100.4	106.6	92.9	99.1	99.2	103.1	106.3	107.8	105.7	92.4	94.1	92.3
High	O94992	Protein HEXIM1	7	HEXIM1	0.325386	7.74576e-05	0.128293	0.0133586	-0.1976	0.00162826	89.6	112.4	98	90.9	88.9	89.1	112.3	116.6	108.2	99	99	96
High	Q96FF9	Sororin	4	CDCA5	0.334568	0.000439691	0.136191	0.0428331	-0.1976	0.00802675	89.3	112.6	98.1	86.9	87.9	93	109	109.5	119.3	99.4	100.2	94.8
High	Q4G0I0	Protein CCSMST1	1	C16orf91	0.414677	0.000758974	0.21661	0.0241849	-0.1976	0.0277649	85.8	114.4	99.8	87	89.1	81.4	123	108.1	112.1	103.2	93.5	102.6
High	O75477	Erlin-1	12	ERLIN1	0.387363	8.10901e-06	0.189034	0.00057867	-0.1976	0.000443745	87	113.8	99.2	88	84.9	88.1	113.7	112.9	114.7	96.6	100.9	100.1
High	Q13043	Serine/threonine-protein kinase 4	16	STK4	0.157044	0.001247	-0.0409718	0.248556	-0.1976	0.00077014	97.2	108.4	94.5	94.2	96.7	100.6	108.6	107.2	109.3	93.7	95.1	94.6
High	Q9Y2Y9	Krueppel-like factor 13	2	KLF13	-0.21927	0.0343422	-0.416962	0.00243101	-0.1976	0.0987353	115	98.8	86.2	119	114.8	111.3	103.1	85.5	107.9	83.1	84.3	91
High	Q9HAC8	Ubiquitin domain-containing protein 1	1	UBTD1	-0.132894	0.0369162	-0.330973	0.000658206	-0.1976	0.0150828	110.8	101.1	88.1	115.2	108.1	109	107.3	96.4	99.6	85.1	87.4	91.8
High	Q96GD4	Aurora kinase B	5	AURKB	0.279768	0.00128087	0.0827026	0.191022	-0.1976	0.0098488	91.6	111.3	97.1	89.7	96.5	88.7	111.9	106.6	115.3	99.9	92	99.3
High	Q8TEL6	Short transient receptor potential channel 4-associated protein	9	TRPC4AP	0.077243	0.0318813	-0.118727	0.006424	-0.195946	0.0008132	100.8	106.3	92.9	99.7	100.6	102.1	105.4	109.6	104	93.7	91.6	93.3
High	Q9NWQ8	Phosphoprotein associated with glycosphingolipid-enriched microdomains 1	12	PAG1	-0.340075	9.63134e-05	-0.535332	1.34025e-05	-0.195946	0.00761432	121	95.5	83.4	116.8	125.2	121	96.9	91.8	97.9	81.4	85.8	83.1
High	Q5T6F2	Ubiquitin-associated protein 2	17	UBAP2	0.303342	0.000502158	0.108357	0.0758993	-0.195946	0.00627551	90.6	111.8	97.6	93.1	90.1	88.7	106	117.1	112.3	100.7	94.9	97.2
High	Q9Y678	Coatomer subunit gamma-1	36	COPG1	0.399445	1.71401e-06	0.202888	9.36813e-05	-0.195946	0.000119808	86.5	114	99.5	85.9	86.3	87.1	113.4	114.2	114.5	98.5	100.1	100
High	Q8NC60	Nitric oxide-associated protein 1	10	NOA1	0.00432161	0.970848	-0.190997	0.0691266	-0.195946	0.0832814	104.2	104.5	91.3	100.2	115.2	97.3	105.7	99.5	108.3	94.6	83	96.3
High	Q04656	Copper-transporting ATPase 1	2	ATP7A	0.175045	0.114744	-0.0203404	0.860732	-0.195946	0.104247	96.3	108.7	94.9	87.7	98.4	102.9	107.3	100.5	118.4	87.2	93.7	103.9
High	P17174	Aspartate aminotransferase, cytoplasmic	16	GOT1	0.751892	1.69302e-06	0.557778	1.2495e-05	-0.194295	0.00147543	72.2	121.6	106.3	69.9	71.8	74.9	125.3	119	120.4	103.2	108.3	107.3
High	P06746	DNA polymerase beta	7	POLB	0.521051	8.23518e-05	0.326537	0.00152098	-0.194295	0.0120122	81.3	116.7	102	77.9	78.3	87.7	119.5	112.7	117.8	96.3	105.6	104
High	Q9GZS1	DNA-directed RNA polymerase I subunit RPA49	13	POLR1E	0.285698	1.30167e-05	0.0908534	0.00773937	-0.194295	0.000198558	91.4	111.3	97.3	90.2	92.2	91.7	111	110.8	112.2	95.9	97.8	98.2
High	Q9ULJ6	Zinc finger MIZ domain-containing protein 1	4	ZMIZ1	0.191563	0.000410697	-0.00288828	0.943085	-0.194295	0.000753554	95.6	109.1	95.3	97.1	93.2	96.3	108.1	107.7	111.4	93.7	95.3	97.1
High	P48059	LIM and senescent cell antigen-like-containing domain protein 1	12	LIMS1	0.0648829	0.134892	-0.129734	0.0154124	-0.194295	0.003209	101.3	106	92.7	100.8	99.9	103.3	108	101.3	108.7	90.4	92	95.5
High	P56945	Breast cancer anti-estrogen resistance protein 1	2	BCAR1	-0.176251	0.159846	-0.369595	0.0161133	-0.194295	0.197413	112.8	99.9	87.3	116	120.4	102	85	108.9	105.8	92.1	90	79.8
High	Q13432	Protein unc-119 homolog A	3	UNC119	0.112367	0.332015	-0.0816138	0.510686	-0.194295	0.14189	99.2	107.2	93.7	81.7	111.1	104.6	108	104.7	108.8	89.3	97.1	94.7
High	Q02809	Procollagen-lysine,2-oxoglutarate 5-dioxygenase 1	16	PLOD1	0.447844	0.0109988	0.253384	0.113648	-0.194295	0.180909	84.4	115	100.6	82.8	81.7	88.6	107.2	107.9	130	89.9	95.7	116.1
High	Q9Y5Q8	General transcription factor 3C polypeptide 5	18	GTF3C5	0.129613	0.00465925	-0.0634092	0.101857	-0.194295	0.00122894	98.3	107.6	94.1	94.7	100.2	100.1	109	107.3	106.4	92.6	96.1	93.6
High	Q16204	Coiled-coil domain-containing protein 6	17	CCDC6	0.154454	0.00333	-0.0394883	0.345081	-0.194295	0.00192995	97.2	108.2	94.6	96.8	98.5	96.3	105.6	112.7	106.3	96	92.3	95.5
High	Q6PCB6	Protein ABHD17C	3	ABHD17C; FAM108C1	-0.732165	0.000705436	-0.924125	0.000301871	-0.192645	0.350357	140.9	84.9	74.2	148.2	120.1	154.4	78.2	93.4	82.9	72.6	70.4	79.7
High	Q86YQ8	Copine-8	12	CPNE8	0.206643	0.00039031	0.0143553	0.718146	-0.192645	0.00104978	94.8	109.4	95.7	91.7	96.4	96.4	107.6	110.8	109.9	98	94.1	95.1
High	Q01518	Adenylyl cyclase-associated protein 1	30	CAP1	-0.100051	0.0105798	-0.291592	6.09413e-05	-0.192645	0.00120327	109.1	101.8	89.1	107.7	110.3	109.3	104.9	99.3	101.2	88	88.5	90.8
High	Q13438	Protein OS-9	15	OS9	-0.0424568	0.338349	-0.234465	0.00103899	-0.192645	0.00483005	106.3	103.3	90.4	111.2	105.3	102.4	102.7	102.1	105	93.6	89	88.6
High	Q13617	Cullin-2	28	CUL2	0.0607392	0.101786	-0.131313	0.00614152	-0.192645	0.00144071	101.5	105.9	92.6	102.7	102.2	99.6	102	107.4	108.1	93.7	91.1	93.1
High	Q8NBI5	Solute carrier family 43 member 3	5	SLC43A3	0.100305	0.0252755	-0.0923402	0.0412507	-0.192645	0.00210936	99.7	106.8	93.5	100.5	100.7	97.9	104.8	109.4	106.3	97.6	91	91.8
High	P14209	CD99 antigen	2	CD99	-0.018878	0.793875	-0.210897	0.0207912	-0.192645	0.0427863	105.2	103.9	90.9	113.9	99.3	102.6	109.1	97.7	104.7	91.9	87.1	93.7
High	P57060	RWD domain-containing protein 2B	1	RWDD2B	0.0426443	0.791467	-0.148801	0.37867	-0.192645	0.289542	102.3	105.4	92.3	100.9	104.2	101.8	86.3	124.7	105.2	105.6	86	85.1
High	Q99683	Mitogen-activated protein kinase kinase kinase 5	7	MAP3K5	0.0662614	0.26825	-0.12658	0.0613645	-0.192645	0.0154783	101.2	106	92.8	97.2	102.5	104.1	107.7	103.9	106.3	85.4	98.3	94.6
High	Q9NSK0	Kinesin light chain 4	13	KLC4	0.181421	0.0103191	-0.0101344	0.871422	-0.192645	0.0118137	95.9	108.8	95.3	96.7	92	99.1	112.4	102.5	111.6	91.8	99	94.9
High	Q13555	Calcium/calmodulin-dependent protein kinase type II subunit gamma	6	CAMK2G	0.199123	0.0116165	0.00575927	0.926882	-0.192645	0.0189569	95.2	109.3	95.6	97.6	94.8	93	113.3	103	111.5	90.2	94.2	102.3
High	Q96PY6	Serine/threonine-protein kinase Nek1	2	NEK1	0.454176	0.0392265	0.260628	0.222568	-0.192645	0.325032	84.1	115.2	100.7	91.9	78.2	82.2	103	100.1	142.4	90.6	101.2	110.4
High	O75381	Peroxisomal membrane protein PEX14	9	PEX14	0.163499	0.00173984	-0.0306192	0.433197	-0.192645	0.00137751	96.8	108.4	94.8	96.8	96.2	97.4	110.5	105.8	108.8	91.2	97.5	95.7
High	Q96JZ2	Hematopoietic SH2 domain-containing protein	3	HSH2D	0.275007	0.00444276	0.0827026	0.296921	-0.192645	0.0275315	91.8	111.1	97.1	91.2	93.2	90.9	111	102.2	120.1	98.5	93.1	99.8
Medium	O43325	LYR motif-containing protein 1	1	LYRM1	0.62293	0.000111798	0.43189	0.00121046	-0.190997	0.0297437	77.1	118.8	104.1	69	83.9	78.4	119.5	116.6	120.3	99.3	112.2	100.7
High	P40763	Signal transducer and activator of transcription 3	28	STAT3	0.115033	0.00278921	-0.07552	0.0265398	-0.190997	0.000460253	98.9	107.2	93.9	98	99.4	99.4	107.1	105.6	108.8	93.9	92.1	95.7
High	Q14690	Protein RRP5 homolog	67	PDCD11	0.240009	0.000119699	0.0482362	0.166457	-0.190997	0.000729038	93.3	110.2	96.5	92.3	93.4	94.2	108.2	113.5	108.9	97.9	96.4	95.2
High	P53671	LIM domain kinase 2	8	LIMK2	-0.0664274	0.062881	-0.2567	0.000152784	-0.190997	0.00142064	107.4	102.6	89.9	105.5	109.6	107.2	100.3	102.8	104.7	87.6	91.6	90.7
High	Q0VD83	Apolipoprotein B receptor	29	APOBR	-0.018878	0.568713	-0.209228	0.000333267	-0.190997	0.00100376	105.2	103.9	91	103.4	104.8	107.3	101	105.8	104.8	90.1	91.9	90.9
High	P52657	Transcription initiation factor IIA subunit 2	4	GTF2A2	0.0482362	0.334757	-0.142417	0.0194594	-0.190997	0.00748008	102.1	105.5	92.5	99.5	103.1	103.6	106	100.4	110	88.6	94.5	94.3
High	P51808	Dynein light chain Tctex-type 3	2	DYNLT3	0.16092	0.0756521	-0.0291463	0.757514	-0.190997	0.0575863	96.8	108.3	94.9	91.6	101.2	97.6	106.3	104.1	114.5	85.6	95.4	103.6
High	Q7Z614	Sorting nexin-20	7	SNX20	0.149259	0.00276089	-0.0424568	0.264122	-0.190997	0.00141818	97.4	108	94.6	97.8	96.2	98.3	106	106	112	92.5	95.8	95.4
High	P53384	Cytosolic Fe-S cluster assembly factor NUBP1	7	NUBP1	0.219091	0.00187979	0.0285692	0.592495	-0.190997	0.0057535	94.2	109.7	96.1	92.4	93.3	97	112.2	111	105.8	99.9	97.3	91.1
High	Q9UQC2	GRB2-associated-binding protein 2	5	GAB2	-0.369595	0.000141772	-0.558517	2.42248e-05	-0.189351	0.0171762	122.3	94.7	83	119.5	125.9	121.5	93.8	92.8	97.5	76.6	86.8	85.7
High	P56545	C-terminal-binding protein 2	6	CTBP2	0.286881	0.000119649	0.0989585	0.0331315	-0.189351	0.00169307	91.2	111.2	97.6	91.6	88.3	93.6	112.9	108.6	112.3	95	100.2	97.6
High	Q12913	Receptor-type tyrosine-protein phosphatase eta	17	PTPRJ	-0.0831412	0.0541987	-0.274041	0.000285587	-0.189351	0.0034463	108.2	102.2	89.6	104.7	108.6	111.4	102	100.2	104.3	86.3	91.4	91
High	O00233	26S proteasome non-ATPase regulatory subunit 9	11	PSMD9	0.0071955	0.851555	-0.181149	0.00184318	-0.189351	0.00245695	103.9	104.4	91.6	104.3	100.1	107.3	104.4	104	104.9	89.6	94.6	90.7
High	O15400	Syntaxin-7	8	STX7	0.104337	0.0245291	-0.0846703	0.065744	-0.189351	0.00279446	99.4	106.9	93.7	103.8	96	98.4	106.8	106.4	107.4	95.7	90.7	94.8
High	Q7L8W6	Diphthine--ammonia ligase	8	ATPBD4; DPH6	0.115033	0.112998	-0.0740006	0.317638	-0.189351	0.0302278	98.9	107.1	93.9	102.8	94.5	99.4	103	115.5	102.9	97	95.7	89.1
High	Q9BTE3	Mini-chromosome maintenance complex-binding protein	25	MCMBP	-0.109359	0.00913512	-0.300448	7.31857e-05	-0.189351	0.00167967	109.5	101.5	89	108	112.5	108	99.3	104.2	101	88.4	88	90.5
High	Q7LGC8	Carbohydrate sulfotransferase 3	1	CHST3	-0.659723	0.00948466	-0.84944	0.00375532	-0.189351	0.537278	137.1	86.8	76.1	139.8	153.1	118.4	90	109.7	60.5	69.5	79.1	79.7
High	P06493	Cyclin-dependent kinase 1	14	CDK1	0.207893	0.00291371	0.0186342	0.743831	-0.189351	0.00689713	94.7	109.4	95.9	96.8	94.6	92.8	109	112.5	106.5	102	93	92.8
High	Q9NWZ3	Interleukin-1 receptor-associated kinase 4	12	IRAK4	0.27023	0.00107263	0.0813396	0.174134	-0.189351	0.00867656	91.9	110.9	97.2	93.4	88.4	93.9	112	106.2	114.4	91.9	99.4	100.3
High	Q15527	Surfeit locus protein 2	2	SURF2	-0.0365259	0.20663	-0.226004	0.000152241	-0.187707	0.000760014	106	103.3	90.7	107	106.4	104.6	101.7	105.4	102.8	89.7	92.7	89.6
High	O75822	Eukaryotic translation initiation factor 3 subunit J	13	EIF3J	0.0186342	0.538138	-0.169745	0.000895467	-0.187707	0.000902133	103.4	104.7	91.9	100.7	105.9	103.5	106.2	103.9	104.1	93.4	91.4	90.9
High	Q8WU10	Pyridine nucleotide-disulfide oxidoreductase domain-containing protein 1	6	PYROXD1	0.0894982	0.0846909	-0.0969617	0.0786933	-0.187707	0.0074759	100	106.5	93.5	104.2	96.8	99.1	103	110.3	106.1	95.3	95.6	89.6
High	P51116	Fragile X mental retardation syndrome-related protein 2	8	FXR2	0.134878	0.0220838	-0.0513992	0.338149	-0.187707	0.00819237	97.9	107.6	94.5	95.4	97	101.4	106.5	113	103.2	93.5	97.6	92.3
Medium	Q08117	Amino-terminal enhancer of split	1	AES	0.326537	0.0368594	0.138814	0.352416	-0.187707	0.197028	89.4	112.1	98.4	93.9	84.1	90.2	115.6	105.6	115.3	111.6	105.1	78.6
High	Q13094	Lymphocyte cytosolic protein 2	17	LCP2	-0.120294	0.00766992	-0.307573	8.17698e-05	-0.187707	0.00219399	110	101.2	88.8	110.4	106.7	112.8	103.4	98.4	101.9	87.5	89.3	89.6
High	Q8NHM5	Lysine-specific demethylase 2B	6	KDM2B	0.192825	0.0036584	0.00575927	0.920266	-0.187707	0.00648833	95.3	109	95.7	96.6	92.3	97.1	106.7	114.4	105.8	94.7	99.1	93.3
High	Q641Q2	WASH complex subunit FAM21A	9	FAM21A	0.00288251	0.880525	-0.182786	0.000147104	-0.186065	0.000259094	104	104.3	91.7	104.7	103.8	103.6	103.1	105.3	104.5	91.8	92.3	91
High	P35221	Catenin alpha-1	26	CTNNA1	-0.452057	2.99424e-05	-0.637109	7.58566e-06	-0.186065	0.0147837	126.4	92.4	81.2	130.3	126.3	122.6	87.8	96.4	92.9	84.1	79.8	79.7
High	Q13595	Transformer-2 protein homolog alpha	5	TRA2A	0.217851	0.000723943	0.0328061	0.463778	-0.186065	0.00265355	94.2	109.5	96.3	90.7	96.3	95.5	111.3	108.8	108.5	100.2	93.9	94.7
High	Q9BU64	Centromere protein O	3	CENPO	0.335712	0.000223653	0.149259	0.0185753	-0.186065	0.0059993	89	112.3	98.7	86.3	94.1	86.6	111.4	112	113.6	102.9	94.3	98.9
High	Q86TB9	Protein PAT1 homolog 1	16	PATL1	0.123004	0.00341899	-0.0634092	0.072041	-0.186065	0.000839148	98.5	107.2	94.3	98.7	99.6	97.2	106.9	105.2	109.7	94.3	92.4	96.1
High	Q92615	La-related protein 4B	19	LARP4B	-0.0320936	0.512028	-0.217591	0.00268059	-0.186065	0.00935534	105.7	103.4	90.9	107	105.2	105	102.2	109.8	98.2	92.8	91.3	88.6
High	Q8WV99	AN1-type zinc finger protein 2B	3	ZFAND2B	-0.00868224	0.874174	-0.194295	0.00513548	-0.186065	0.00965079	104.6	104	91.4	109	103.8	101	101.3	100.9	109.8	91.4	91.7	91.2
High	Q92783	Signal transducing adapter molecule 1	8	STAM	0.0186342	0.683512	-0.168123	0.00618761	-0.186065	0.00569491	103.3	104.7	92	103.7	101.6	104.7	99.6	108.2	106.2	93.3	94.1	88.5
High	P00367	Glutamate dehydrogenase 1, mitochondrial	8	GLUD1	0.0285692	0.47463	-0.158429	0.00543023	-0.186065	0.00357729	102.9	104.9	92.2	103.4	100.2	104.9	107.9	102.2	104.7	89	95.6	92
High	Q6NWY9	Pre-mRNA-processing factor 40 homolog B	1	PRPF40B	-0.286304	0.175808	-0.471929	0.0490088	-0.186065	0.485692	118	96.8	85.1	105.7	130.7	117.7	124.9	70.8	94.8	90.1	83.5	81.8
High	Q96N21	AP-4 complex accessory subunit tepsin	6	ENTHD2	0.0426443	0.408533	-0.14401	0.0230658	-0.186065	0.0102138	102.2	105.3	92.5	99.9	103.5	103.3	99	109.1	107.8	92.3	95.9	89.3
High	Q9BWC9	Coiled-coil domain-containing protein 106	3	CCDC106	0.158337	0.0268321	-0.027675	0.683348	-0.186065	0.0197758	96.9	108.1	95.1	97.1	92.9	100.6	105.5	116.3	102.5	95.3	95.2	94.6
High	Q9UBK7	Rab-like protein 2A	5	RABL2A	0.178874	0.00147304	-0.00723157	0.871095	-0.186065	0.00208499	95.9	108.6	95.5	94.9	94.4	98.5	111.8	105	109	97.2	95.5	93.7
High	Q9BZH6	WD repeat-containing protein 11	20	WDR11	0.52707	1.01649e-05	0.341417	0.000160358	-0.184425	0.00260233	80.9	116.6	102.5	80.9	80.2	81.6	115.6	114	120	98.5	102.6	106.6
High	Q9Y2X7	ARF GTPase-activating protein GIT1	16	GIT1	0.254594	0.000378383	0.0690147	0.138709	-0.184425	0.00298358	92.5	110.4	97.1	94.1	89.9	93.7	108.1	108.2	114.8	94.5	98.1	98.6
High	Q9Y2I8	WD repeat-containing protein 37	8	WDR37	-0.0291463	0.405779	-0.21424	0.00052593	-0.184425	0.00198638	105.6	103.4	91	104.9	104.7	107	106	100.7	103.6	87.9	92.8	92.4
High	Q8TB52	F-box only protein 30	9	FBXO30	0.0426443	0.398717	-0.140826	0.0220622	-0.184425	0.00966005	102.2	105.2	92.6	99.8	100.9	105.8	104.9	109.7	101	90.1	96.7	91.1
High	Q96S82	Ubiquitin-like protein 7	4	UBL7	0.125651	0.0256574	-0.0588937	0.261016	-0.184425	0.0074387	98.3	107.3	94.4	95.3	96.5	103.2	104.7	111.8	105.3	95.5	91.9	95.8
High	Q07817	Bcl-2-like protein 1	2	BCL2L1	-0.147202	0.201668	-0.332789	0.0189304	-0.184425	0.185948	111.2	100.4	88.4	103.7	121.5	108.4	100.5	87.9	112.8	92.2	83	89.8
High	Q6PEV8	Protein FAM199X	1	FAM199X	0.350497	0.256328	0.166073	0.614229	-0.184425	0.565534	88.3	112.6	99.1	98	73.8	93.1	87.1	136.2	114.5	105	127.3	65
High	Q9H1B7	Interferon regulatory factor 2-binding protein-like	6	IRF2BPL	-0.550043	5.13991e-06	-0.732165	1.76793e-06	-0.182786	0.0100493	131.3	89.7	79	129.9	127.9	136.2	88.9	87.5	92.6	77.4	80.6	79
High	P42696	RNA-binding protein 34	19	RBM34	0.211635	0.000936096	0.0285692	0.510749	-0.182786	0.00321555	94.4	109.3	96.3	96.3	93.3	93.5	105.4	111.6	111	98.9	97.3	92.7
High	P78417	Glutathione S-transferase omega-1	14	GSTO1	0.248535	0.000121396	0.0662614	0.0811107	-0.182786	0.00107262	92.7	110.2	97.1	92.4	93	92.8	113.1	106.3	111.2	96.9	97.5	96.8
High	P48444	Coatomer subunit delta	27	ARCN1	0.393965	2.31197e-06	0.210389	9.29819e-05	-0.182786	0.000200264	86.4	113.5	100	86.7	86.1	86.5	114.6	112.2	113.8	99.5	99.6	101
High	Q13418	Integrin-linked protein kinase	15	ILK	-0.00144342	0.981389	-0.184425	0.00142324	-0.182786	0.00241766	104.2	104.1	91.7	106.8	101.1	104.7	104.7	102.5	105.2	88.7	92.1	94.3
High	P23381	Tryptophan--tRNA ligase, cytoplasmic	25	WARS	-0.187707	0.0708388	-0.369595	0.00553175	-0.182786	0.13538	113.1	99.3	87.5	108.7	118.3	112.4	106.1	86.4	105.5	80.2	91.2	91.2
High	O75995	SAM and SH3 domain-containing protein 3	3	SASH3	0.144046	0.0620271	-0.0380063	0.619729	-0.182786	0.0367434	97.4	107.7	94.9	89.8	97.9	104.6	110.3	106.9	105.8	88.5	98.7	97.5
High	P55197	Protein AF-10	2	MLLT10	0.212881	0.206834	0.0313952	0.869818	-0.182786	0.308119	94.3	109.3	96.4	96.6	94.9	91.5	103.6	94.4	130	87.4	89.9	111.8
High	Q8TCU4	Alstrom syndrome protein 1	2	ALMS1	0.231432	0.0670355	0.0496308	0.699825	-0.182786	0.152883	93.5	109.8	96.8	109.4	88.3	82.8	115.5	102.9	110.8	92.3	100.9	97
High	O94887	FERM, RhoGEF and pleckstrin domain-containing protein 2	2	FARP2	-0.360305	0.0015371	-0.54372	0.000260672	-0.182786	0.0882514	121.7	94.8	83.5	119.2	120.1	125.9	91.5	106	86.9	81.1	87.3	82.1
High	O75843	AP-1 complex subunit gamma-like 2	11	AP1G2	0.199123	0.00357257	0.0172093	0.759384	-0.182786	0.00823977	94.9	109	96.1	91.7	95.2	97.9	107.5	107.2	112.3	91.5	95.6	101.1
High	O14981	TATA-binding protein-associated factor 172	44	BTAF1	-0.0101344	0.694686	-0.190997	0.000107968	-0.181149	0.000274082	104.6	103.9	91.6	104.7	105.4	103.6	103.5	104.9	103.3	91.4	91.1	92.2
High	Q9GZT9	Egl nine homolog 1	17	EGLN1	0.0356239	0.209725	-0.145605	0.00132129	-0.181149	0.000718654	102.4	105	92.6	104.2	100.3	102.7	103.3	106.5	105.2	91.9	92.3	93.6
High	Q13561	Dynactin subunit 2	18	DCTN2	0.0384362	0.148446	-0.14401	0.00090937	-0.181149	0.000465132	102.3	105.1	92.6	100.5	103.4	103	105.4	104.9	105	93.2	90.9	93.7
High	Q6RW13	Type-1 angiotensin II receptor-associated protein	3	AGTRAP	-0.471929	1.02854e-05	-0.652901	2.94481e-06	-0.181149	0.00855035	127.2	91.8	81	123.3	126.8	131.6	93.7	88.3	93.3	81.1	80.7	81.1
Medium	Q9BRY0	Zinc transporter ZIP3	1	SLC39A3	0.465713	5.63858e-05	0.283329	0.00119082	-0.181149	0.00754864	83.4	115.1	101.5	80.2	87.3	82.7	108.9	119.1	117.4	102.3	102.2	100
High	P58004	Sestrin-2	3	SESN2	-0.332789	0.000626318	-0.512514	9.10915e-05	-0.181149	0.037591	120.2	95.5	84.3	119.3	114.7	126.7	93.6	95.6	97.3	89.6	78.6	84.5
High	Q9GZR7	ATP-dependent RNA helicase DDX24	25	DDX24	0.267835	0.000105651	0.0867838	0.0380201	-0.181149	0.00135519	91.9	110.6	97.5	92.6	91.8	91.2	107.9	114.4	109.6	99.3	96	97.3
High	P53618	Coatomer subunit beta	44	COPB1	0.370722	2.42747e-06	0.189034	0.000128259	-0.181149	0.000166002	87.4	113	99.6	87.5	86.9	87.8	112.4	114.1	112.4	99.3	99.8	99.7
High	P04156	Major prion protein	4	PRNP	-0.21424	0.0234803	-0.394032	0.00171221	-0.181149	0.0897235	114.4	98.6	87	117.3	111.4	114.4	107.3	87.8	100.7	85.9	92.5	82.6
High	Q8TF40	Folliculin-interacting protein 1	3	FNIP1	-0.134477	0.163395	-0.316528	0.0101417	-0.181149	0.121788	110.5	100.7	88.8	121.3	104.2	106.1	101	105.4	95.7	93.4	93.5	79.5
High	Q9H4L5	Oxysterol-binding protein-related protein 3	5	OSBPL3	-0.0454314	0.505744	-0.226004	0.0100826	-0.181149	0.0377552	106.2	103	90.8	108.9	99	110.7	102.6	97.4	108.9	88.1	94.4	90
High	Q96BX8	MOB kinase activator 3A	5	MOB3A	0.154454	0.0469902	-0.027675	0.730825	-0.181149	0.0355387	97	107.9	95.2	104.7	88.3	97.8	106.1	108.9	108.6	93.3	92.1	100.1
High	Q8WWH5	Probable tRNA pseudouridine synthase 1	7	TRUB1	0.177599	0.00211648	-0.00288828	0.937273	-0.181149	0.00317783	95.9	108.5	95.7	97	95.4	95.3	103.9	112.8	108.8	94	97.4	95.6
High	Q96T76	MMS19 nucleotide excision repair protein homolog	23	MMS19	0.309176	5.14074e-05	0.129613	0.00711162	-0.179515	0.00135924	90	111.5	98.5	92.5	88.9	88.7	111.6	111.4	111.6	96.6	96.6	102.1
High	O14683	Tumor protein p53-inducible protein 11	2	TP53I11	-0.375197	0.000395878	-0.554273	7.31857e-05	-0.179515	0.0469529	122.3	94.4	83.3	123.3	120.9	122.7	88.8	98.2	96.1	76.6	90.8	82.7
High	Q9UET6	Putative tRNA (cytidine(32)/guanosine(34)-2'-O)-methyltransferase	6	FTSJ1	0.197865	0.000694007	0.0186342	0.628025	-0.179515	0.00197938	94.9	108.9	96.2	92.7	99.3	92.7	107.2	109.6	109.8	95.3	96.4	96.8
High	P10244	Myb-related protein B	7	MYBL2	0.308011	9.42154e-05	0.129613	0.0117463	-0.179515	0.00236567	90	111.5	98.5	87.6	89.8	92.7	112.3	108.8	113.3	95.2	100.8	99.4
High	Q8TET4	Neutral alpha-glucosidase C	2	GANC	0.355016	0.000289492	0.176323	0.0138278	-0.179515	0.0108414	88	112.6	99.4	90.9	82.9	90.2	111.5	112.9	113.3	104.8	99.5	94
High	Q15555	Microtubule-associated protein RP/EB family member 2	11	MAPRE2	0.0827026	0.00885322	-0.0969617	0.00581374	-0.179515	0.000405547	100.2	106.1	93.7	99.2	101	100.3	105.1	105.1	108	94	93.6	93.6
High	O43765	Small glutamine-rich tetratricopeptide repeat-containing protein alpha	12	SGTA	0.233888	4.55461e-05	0.0538064	0.0659786	-0.179515	0.000368686	93.3	109.8	96.9	91.5	94.3	94.1	110.5	109	109.8	96.5	96.1	98.2
High	Q9Y4X5	E3 ubiquitin-protein ligase ARIH1	11	ARIH1	0.0565835	0.0962706	-0.121863	0.00577077	-0.179515	0.00135639	101.4	105.5	93.1	101	101.2	102	101.9	107.4	107.1	94.6	91.7	93.1
High	Q7L523	Ras-related GTP-binding protein A	1	RRAGA	-0.142417	0.282133	-0.321928	0.038429	-0.179515	0.262261	110.9	100.4	88.7	100.5	105.2	126.9	108.8	94.6	97.9	77.3	97	91.7
High	P62328	Thymosin beta-4	2	TMSB4X	-0.0740006	0.416776	-0.253257	0.0225019	-0.179515	0.105937	107.6	102.2	90.2	106.8	112.9	103	107.9	90.7	108.1	95.1	92.1	83.5
High	Q8WUX1	Sodium-coupled neutral amino acid transporter 5	6	SLC38A5	0.166073	0.0116058	-0.013043	0.82944	-0.179515	0.0121781	96.4	108.1	95.5	94.4	97.9	96.8	105.7	113	105.7	101.5	93	92
High	Q9BSM1	Polycomb group RING finger protein 1	2	PCGF1	0.172488	0.465449	-0.00723157	0.979736	-0.179515	0.491437	96.1	108.3	95.6	92.5	114.7	81	127.2	86	111.7	89	80.6	117.3
High	Q9NVN3	Synembryn-B	2	RIC8B	0.335712	0.158579	0.155749	0.530186	-0.179515	0.452171	88.8	112.2	99	110.8	66.1	89.7	105.8	111.2	119.5	123.5	83.8	89.6
High	Q9H079	KATNB1-like protein 1	3	KATNBL1	0.389567	0.00145352	0.210389	0.0341409	-0.179515	0.0499087	86.5	113.4	100.1	84.5	86	89	117.4	114.2	108.5	96	111.2	93.1
High	Q6PJW8	Consortin	5	CNST	0.400538	6.66275e-05	0.222805	0.0021731	-0.177882	0.00536916	86	113.6	100.4	85.5	88.6	84	111	110.9	118.8	102.3	97.2	101.7
High	P17026	Zinc finger protein 22	2	ZNF22	0.592636	0.000694007	0.415759	0.0060708	-0.177882	0.0999137	78.1	117.8	104.1	77.9	84.1	72.3	114.2	107.5	131.7	101.7	102.4	108.2
High	P49959	Double-strand break repair protein MRE11A	20	MRE11A	0.212881	0.000278127	0.0342157	0.328618	-0.177882	0.00125891	94.2	109.2	96.5	96	94.1	92.6	111.9	106.3	109.6	96.2	95.4	98
High	Q9Y3X0	Coiled-coil domain-containing protein 9	11	CCDC9	0.260628	7.82152e-05	0.0827026	0.0314196	-0.177882	0.00101974	92.1	110.3	97.6	90.3	93.5	92.5	110.1	108.1	112.8	97.9	95.8	99
High	P11388	DNA topoisomerase 2-alpha	57	TOP2A	0.340277	0.000237425	0.16221	0.0142735	-0.177882	0.00803935	88.6	112.2	99.2	90.8	87.1	88	109.3	117.3	110.1	104.1	96.3	97.1
High	P05107	Integrin beta-2	31	ITGB2	-0.270556	1.80324e-05	-0.448115	2.09488e-06	-0.177882	0.000804826	117.1	97.1	85.8	116.9	116.2	118.2	96.3	98.9	96	86.3	84.5	86.7
High	P42166	Lamina-associated polypeptide 2, isoform alpha	18	TMPO	0.105678	0.00254006	-0.0724828	0.020628	-0.177882	0.000382759	99.1	106.6	94.3	99.4	99.4	98.5	107.9	105.2	106.7	94.9	93	95
High	Q15024	Exosome complex component RRP42	14	EXOSC7	0.15056	0.000556698	-0.027675	0.324075	-0.177882	0.000474042	97.1	107.7	95.2	96.7	96.8	97.7	108.2	109.1	105.8	96.1	95.8	93.7
High	Q7Z422	SUZ domain-containing protein 1	4	SZRD1	-0.106249	0.0138572	-0.284546	0.000129541	-0.177882	0.00291767	109.1	101.4	89.6	108.3	108.3	110.6	97.7	101.5	104.9	91	87.8	90
High	O43399	Tumor protein D54	13	TPD52L2	-0.0724828	0.0714849	-0.251539	0.000325454	-0.177882	0.00350431	107.5	102.2	90.3	112.3	104.4	105.8	103.7	101.7	101.2	90.6	91	89.3
High	P52788	Spermine synthase	14	SMS	-0.0619024	0.0693326	-0.239566	0.000168488	-0.177882	0.00154616	107	102.5	90.6	107.1	108.3	105.5	100.1	103.6	103.7	92.9	88.2	90.6
High	Q86VS8	Protein Hook homolog 3	18	HOOK3	-0.0573917	0.0963649	-0.236164	0.000221355	-0.177882	0.00176224	106.8	102.6	90.7	106.5	104.9	108.9	100.1	102.1	105.6	89.4	91.2	91.4
High	Q9BZI7	Regulator of nonsense transcripts 3B	16	UPF3B	0.0299829	0.380458	-0.147202	0.00321094	-0.177882	0.00198153	102.6	104.8	92.6	101.7	101.8	104.3	105.1	104.4	104.8	96.5	91.9	89.5
High	P49842	Serine/threonine-protein kinase 19	1	STK19	0.124328	0.0243398	-0.0528949	0.291982	-0.177882	0.00782324	98.2	107.1	94.7	92.6	103.7	98.4	107.2	105.7	108.4	95.5	96	92.4
High	Q8NI37	Protein phosphatase PTC7 homolog	1	PPTC7	0.180148	0.209113	0.00144197	0.994773	-0.177882	0.243732	95.7	108.4	95.8	99.2	89	99.1	108	90.2	127.1	96.2	97.5	93.8
High	Q9BY12	S phase cyclin A-associated protein in the endoplasmic reticulum	6	SCAPER	0.332278	0.0301002	0.155749	0.280716	-0.177882	0.205481	89	112	99.1	88	83.7	95.1	114.7	94	127.3	104	96.6	96.6
High	Q8TAD8	Smad nuclear-interacting protein 1	4	SNIP1	0.27023	0.00131171	0.0922074	0.134973	-0.177882	0.0133699	91.7	110.6	97.8	92.2	91.8	91	106	114.8	110.9	100.7	101.4	91.2
High	P61024	Cyclin-dependent kinases regulatory subunit 1	1	CKS1B	0.589763	0.00519302	0.411426	0.0334506	-0.177882	0.244223	78.2	117.7	104	75.2	77.4	82	106.2	129.8	117.3	114	114.1	84
High	P16284	Platelet endothelial cell adhesion molecule	22	PECAM1	-0.56918	3.50308e-06	-0.746616	1.28486e-06	-0.176251	0.00999917	132.1	89.1	78.8	127.6	136.5	132.2	87.2	88.3	91.7	79.1	78.4	78.9
High	P42765	3-ketoacyl-CoA thiolase, mitochondrial	21	ACAA2	-0.340075	4.10785e-05	-0.516636	7.04395e-06	-0.176251	0.00590008	120.5	95.2	84.3	118.3	118.1	125.2	97	94	94.5	84.6	85.7	82.6
High	O95503	Chromobox protein homolog 6	6	CBX6	-0.577767	1.07261e-05	-0.753896	4.04442e-06	-0.176251	0.0267505	132.6	88.8	78.6	136.8	131.7	129.2	89.5	91.8	85.3	80.3	82	73.6
High	P31146	Coronin-1A	21	CORO1A	0.172488	0.000807987	-0.00288828	0.943775	-0.176251	0.00136562	96	108.2	95.8	95.6	94.1	98.3	110.5	106.4	107.7	95.4	97.8	94.3
High	Q8WYN0	Cysteine protease ATG4A	4	ATG4A	0.253384	0.000116371	0.0786098	0.0476815	-0.176251	0.00135359	92.4	110.1	97.5	94.7	90.5	91.9	108.3	112.6	109.5	95.6	99.3	97.6
High	Q8WU79	Stromal membrane-associated protein 2	17	SMAP2	-0.200913	8.09107e-05	-0.37707	4.42845e-06	-0.176251	0.000672901	113.6	98.9	87.5	113.9	114.2	112.7	100.5	97.9	98.2	87.8	88.6	86.2
High	Q06265	Exosome complex component RRP45	13	EXOSC9	0.175045	0.000190745	-0.00144342	0.942694	-0.176251	0.000380061	95.9	108.3	95.8	95.8	96.8	95.2	107.2	108.2	109.5	96.8	96.3	94.3
High	Q92636	Protein FAN	17	NSMAF	0.0143553	0.701046	-0.163268	0.00224791	-0.176251	0.0024049	103.4	104.3	92.3	104.4	102.5	103.1	106.4	100.7	105.9	89.8	94.6	92.4
High	P37235	Hippocalcin-like protein 1	8	HPCAL1	-0.0588937	0.217829	-0.234465	0.00146589	-0.176251	0.0101433	106.8	102.5	90.7	107.6	103.3	109.4	105.5	98.4	103.6	86.8	94	91.4
High	Q14964	Ras-related protein Rab-39A	1	RAB39A	-0.0262051	0.605833	-0.202572	0.00516792	-0.176251	0.0153542	105.2	103.3	91.4	101.4	109.8	104.6	99.3	105.1	105.5	90.7	87.7	95.9
Medium	Q8N6G5	Chondroitin sulfate N-acetylgalactosaminyltransferase 2	1	CSGALNACT2	-0.0306192	0.888314	-0.207561	0.349389	-0.176251	0.471743	105.4	103.2	91.4	103.6	105.9	106.9	95.2	127.8	86.7	110.7	70.1	93.2
High	Q96D70	R3H domain-containing protein 4	4	R3HDM4	0.0854247	0.562675	-0.0908029	0.556977	-0.176251	0.280909	100	106.1	93.9	82	111.2	106.9	113.6	97.5	107.2	87.8	105.7	88.1
High	Q9BWT6	Meiotic nuclear division protein 1 homolog	5	MND1	0.27023	0.0185688	0.0935602	0.371293	-0.176251	0.0974479	91.7	110.5	97.8	84.8	92.2	98.1	117.5	102	112.1	90.3	96.6	106.4
High	Q6ZTW0	Tubulin polyglutamylase complex subunit 1	1	TPGS1	0.360645	0.0741451	0.185232	0.355962	-0.176251	0.361976	87.7	112.6	99.7	76.2	89	97.9	86.2	123.5	128.1	101.9	96.2	101
High	Q9H9L4	KAT8 regulatory NSL complex subunit 2	3	KANSL2	0.280956	0.0040954	0.104337	0.187785	-0.176251	0.0383835	91.2	110.8	98	96.8	87.3	89.4	108.8	115.5	108.1	100	104.1	90
High	Q6ZU80	Centrosomal protein of 128 kDa	11	CEP128	0.428678	0.00145048	0.252173	0.0243463	-0.176251	0.0689055	84.8	114.2	101	85.6	82.4	86.4	114.5	103.2	124.9	96	105.6	101.4
High	Q9NZD2	Glycolipid transfer protein	4	GLTP	0.372952	0.000145877	0.199123	0.00551269	-0.174621	0.0086598	87.1	112.8	100	83.1	86.2	92.1	110.7	116.7	111.1	101.3	102.2	96.6
High	Q13445	Transmembrane emp24 domain-containing protein 1	5	TMED1	0.41684	0.000176662	0.24245	0.004316	-0.174621	0.0152792	85.3	113.8	100.9	83.1	83.9	88.8	119.3	111.2	111	96.9	106.6	99.2
High	O95229	ZW10 interactor	9	ZWINT	0.299831	0.000800967	0.124328	0.0568511	-0.174621	0.0141531	90.3	111.2	98.5	88.3	87.6	95.1	108.7	117	107.8	100.5	100.1	94.9
High	Q9NZT2	Opioid growth factor receptor	18	OGFR	0.185232	0.000262011	0.0100637	0.737087	-0.174621	0.000698717	95.4	108.5	96.1	94.4	95.2	96.6	110.2	106.6	108.7	94.3	96.7	97.3
High	Q96RD7	Pannexin-1	1	PANX1	-0.181149	0.0647695	-0.356606	0.00483249	-0.174621	0.125636	112.6	99.3	88	114.9	121.6	101.4	98.5	92.6	107	85.6	90.6	87.8
High	Q9Y312	Protein AAR2 homolog	9	AAR2	-0.0846703	0.195671	-0.258425	0.00418929	-0.174621	0.0378689	108	101.8	90.2	113.3	108.2	102.4	100.9	107.9	96.7	93.3	91.3	86
High	O43909	Exostosin-like 3	2	EXTL3	-0.0424568	0.460154	-0.217591	0.0057287	-0.174621	0.0232833	106	102.9	91.1	106.1	105.6	106.2	101.5	97.6	109.6	86.6	90.9	95.8
High	P56182	Ribosomal RNA processing protein 1 homolog A	18	RRP1	0.0962619	0.0101419	-0.0785637	0.031048	-0.174621	0.00106953	99.5	106.3	94.2	99.8	98.7	99.9	105.4	107.6	105.9	96.4	95.1	91.2
High	P10412	Histone H1.4	9	HIST1H1E	0.0799754	0.34661	-0.093879	0.301929	-0.174621	0.083932	100.2	106	93.8	97.9	99	103.7	117.7	102.4	97.8	97.3	95.5	88.8
High	Q9H0N0	Ras-related protein Rab-6C	1	RAB6C	0.109695	0.0720741	-0.0649175	0.286935	-0.174621	0.0186209	98.8	106.7	94.5	94.7	99.1	102.7	109.8	106.9	103.3	89.7	100.3	93.5
High	Q15119	[Pyruvate dehydrogenase (acetyl-transferring)] kinase isozyme 2, mitochondrial	3	PDK2	0.119024	0.223122	-0.0558912	0.591139	-0.174621	0.114451	98.4	106.9	94.7	96.4	98.6	100.3	110.7	99.5	110.4	81.8	99.1	103.3
High	Q99611	Selenide, water dikinase 2	8	SEPHS2	0.369606	0.000243828	0.196607	0.00856301	-0.172994	0.0130825	87.3	112.7	100	86.1	86.8	88.9	108.2	111.7	118.2	96.1	105.3	98.7
High	Q9BT22	Chitobiosyldiphosphodolichol beta-mannosyltransferase	8	ALG1	0.271426	0.000227899	0.0989585	0.0407928	-0.172994	0.00347323	91.5	110.5	98	91.9	90.9	91.8	110.6	114.8	106	100.1	96.8	97.1
High	Q8NBF2	NHL repeat-containing protein 2	16	NHLRC2	0.27858	5.06938e-05	0.105678	0.0109854	-0.172994	0.00102237	91.2	110.7	98.1	91.8	91.5	90.4	112.5	107.3	112.2	98.8	96.9	98.7
High	Q96NY9	Crossover junction endonuclease MUS81	5	MUS81	0.308011	0.0002117	0.134878	0.0186425	-0.172994	0.00555205	89.9	111.3	98.7	88.9	87.6	93.3	106.2	112.9	114.9	97.5	99.2	99.5
High	Q9H9H4	Vacuolar protein sorting-associated protein 37B	7	VPS37B	0.269033	0.000859806	0.0962619	0.0967795	-0.172994	0.0102577	91.6	110.4	98	93.3	92.7	89	104.9	113	113.3	96	95.6	102.3
High	Q96AY2	Crossover junction endonuclease EME1	5	EME1	0.396159	0.000461974	0.222805	0.0114335	-0.172994	0.0270591	86.1	113.3	100.5	85.3	86.5	86.6	112.5	107.7	119.9	93.5	103	105.2
High	P57737	Coronin-7	30	CORO7	0.255803	3.17018e-05	0.0840643	0.0142725	-0.172994	0.000474042	92.2	110.1	97.7	91.6	91.5	93.5	110.7	109.2	110.4	98	99.2	95.9
High	Q9Y2K2	Serine/threonine-protein kinase SIK3	4	SIK3	-0.0588937	0.33168	-0.231075	0.00568496	-0.172994	0.0322734	106.7	102.4	90.9	100.6	111.3	108.2	101.7	98.7	106.8	88.4	88.1	96.1
High	Q6P1N9	Putative deoxyribonuclease TATDN1	13	TATDN1	0.0243197	0.704128	-0.148801	0.0390487	-0.172994	0.0295171	102.8	104.5	92.7	105.4	95.6	107.4	107.1	102.2	104.2	87.5	96	94.7
High	Q9NWW5	Ceroid-lipofuscinosis neuronal protein 6	2	CLN6	0.0854247	0.580489	-0.0877334	0.593846	-0.172994	0.314444	100	106	94	84.2	108.2	107.4	108.7	99.4	110	108	77.1	97
High	Q14667	Protein KIAA0100	8	KIAA0100	0.243669	0.0984234	0.0703893	0.640163	-0.172994	0.243401	92.8	109.8	97.4	78	96.6	103.7	98.3	120.9	110.3	100.7	103.2	88.3
High	Q15788	Nuclear receptor coactivator 1	4	NCOA1	0.302173	0.0175208	0.129613	0.261536	-0.172994	0.131793	90.2	111.2	98.6	90.9	99.9	79.7	116.5	110	107.1	104.9	88	103
High	Q15361	Transcription termination factor 1	12	TTF1	0.168642	0.00288953	-0.00433459	0.913691	-0.172994	0.00406813	96.1	108.1	95.8	95.5	94	98.9	104.6	111	108.6	98.6	95.6	93.2
High	Q04206	Transcription factor p65	13	RELA	-0.0247367	0.364174	-0.195946	0.000190055	-0.171368	0.000720769	105	103.3	91.7	104.5	105.5	105.1	104.8	102.9	102.2	91.1	90.3	93.7
High	Q14807	Kinesin-like protein KIF22	21	KIF22	0.439357	5.82863e-06	0.267835	0.000124762	-0.171368	0.00107262	84.3	114.3	101.5	85.6	84.1	83.1	114.2	114.1	114.5	104.8	98.6	101.1
High	Q13206	Probable ATP-dependent RNA helicase DDX10	19	DDX10	0.411426	0.000161123	0.240009	0.00398034	-0.171368	0.0141221	85.5	113.7	100.9	85.1	84.3	86.9	109.6	121.4	110	103.3	101.3	98
High	Q96E14	RecQ-mediated genome instability protein 2	2	RMI2	0.57918	0.000142846	0.408168	0.00136482	-0.171368	0.0412749	78.5	117.3	104.2	70.9	77	87.7	116.4	113.2	122.3	102.8	101.8	107.9
High	Q9H1K1	Iron-sulfur cluster assembly enzyme ISCU, mitochondrial	6	ISCU	0.328836	0.000190123	0.157044	0.0115596	-0.171368	0.00688661	89	111.8	99.2	92	85.5	89.4	109.5	109.8	116.1	98.8	102.6	96.3
High	Q9NYB9	Abl interactor 2	3	ABI2	0.371838	0.000346605	0.201634	0.0109795	-0.171368	0.0182016	87.1	112.7	100.2	82.3	88.8	90.3	111.3	111.6	115.3	96.8	107.1	96.5
High	O75935	Dynactin subunit 3	7	DCTN3	0.0827026	0.0139383	-0.0877334	0.013761	-0.171368	0.000814251	100	105.9	94.1	97.7	101	101.3	105.5	104.8	107.5	94.1	94.9	93.2
High	Q8WWM7	Ataxin-2-like protein	31	ATXN2L	0.305679	1.18471e-05	0.134878	0.00138426	-0.171368	0.000436843	90	111.2	98.8	90	89.6	90.3	111	111.9	110.8	101	97.3	98
Medium	Q6ZVM7	TOM1-like protein 2	1	TOM1L2	-0.0365259	0.659416	-0.209228	0.0324098	-0.171368	0.0862536	105.6	103	91.4	115.9	100.2	100.7	98.5	101.7	108.7	93.8	86.1	94.3
High	O15085	Rho guanine nucleotide exchange factor 11	5	ARHGEF11	0.0313952	0.612831	-0.139236	0.0511249	-0.171368	0.0312083	102.4	104.7	92.9	105.4	103.4	98.4	105	98.1	110.9	88.6	95.3	95
High	O15234	Protein CASC3	8	CASC3	0.155749	0.00109379	-0.0159576	0.647053	-0.171368	0.00127043	96.7	107.7	95.6	93.9	98	98.1	106.8	108.7	107.6	96.5	97	93.4
High	Q9BXF6	Rab11 family-interacting protein 5	4	RAB11FIP5	0.237564	0.00357672	0.0676387	0.296651	-0.171368	0.0217426	93	109.6	97.4	90.7	87.2	101	109.2	109	110.7	94	99.7	98.5
High	Q9H3S4	Thiamin pyrophosphokinase 1	3	TPK1	0.356144	2.33556e-05	0.187768	0.00109163	-0.169745	0.00164267	87.7	112.3	99.9	85.8	87.1	90.4	112.4	114.7	109.9	98.1	101.4	100.2
High	Q9NPY3	Complement component C1q receptor	1	CD93	-1.79086	8.65701e-05	-1.96578	7.63594e-05	-0.169745	0.756297	194.2	56	49.8	177.2	177.2	228.2	53.3	53.2	61.5	35.1	45.3	68.9
High	Q13049	E3 ubiquitin-protein ligase TRIM32	2	TRIM32	0.593593	5.88938e-05	0.423309	0.000537838	-0.169745	0.0241739	77.9	117.6	104.5	78.4	77.9	77.5	115.6	116.7	120.5	99.3	114.1	100.1
High	P16591	Tyrosine-protein kinase Fer	7	FER	1.6107	1.10418e-06	1.44148	3.00619e-06	-0.169745	0.0180889	44.3	135.3	120.3	41.8	45	46.1	135.2	130.9	139.9	111.2	124.8	125
High	Q9HDC9	Adipocyte plasma membrane-associated protein	17	APMAP	0.102994	0.00487125	-0.0664274	0.0408963	-0.169745	0.000788046	99	106.4	94.5	98.9	97	101.2	107	106.1	106.1	93	95.3	95.3
High	Q8N2G8	GH3 domain-containing protein	8	GHDC	0.0243197	0.447014	-0.145605	0.00272763	-0.169745	0.0019558	102.7	104.5	92.8	102.1	102.9	103.1	102.3	106.1	105.1	95.6	89.7	93.2
High	Q13636	Ras-related protein Rab-31	4	RAB31	0.0285692	0.48127	-0.139236	0.0091775	-0.169745	0.00565102	102.5	104.6	93	98.9	106.6	101.9	104.9	103.4	105.3	92.3	90.4	96.2
High	Q96BD8	Spindle and kinetochore-associated protein 1	5	SKA1	0.0579701	0.0895894	-0.112475	0.00922789	-0.169745	0.00176224	101.1	105.3	93.6	101.6	102.3	99.4	106.6	105.1	104.2	95.3	90.2	95.2
High	Q9BV23	Monoacylglycerol lipase ABHD6	3	ABHD6	-0.268817	0.0128415	-0.438307	0.00157325	-0.169745	0.143548	116.9	97	86.2	111.2	111.6	127.8	89.1	95.8	105.9	86.2	84.9	87.5
High	Q659C4	La-related protein 1B	1	LARP1B	-0.386468	0.196301	-0.556393	0.0885672	-0.169745	0.670538	122.7	93.9	83.4	119.8	101.2	146.9	131.8	84.8	65.1	77.5	74.8	98.1
High	A2RTX5	Probable threonine--tRNA ligase 2, cytoplasmic	4	TARSL2	0.0524159	0.506441	-0.117161	0.167955	-0.169745	0.0726037	101.4	105.2	93.4	104.7	104.1	95.4	106.8	97.5	111.2	89.6	89.9	100.8
High	O75460	Serine/threonine-protein kinase/endoribonuclease IRE1	6	ERN1	-0.21927	0.00316212	-0.388355	0.000224882	-0.169745	0.0274086	114.4	98.2	87.4	118.9	113.1	111.2	97.8	93.2	103.8	86.7	90.7	84.7
High	Q6P1N0	Coiled-coil and C2 domain-containing protein 1A	28	CC2D1A	0.140124	0.00544148	-0.0291463	0.468362	-0.169745	0.00354606	97.3	107.3	95.4	97	98.3	96.7	109.5	103.1	109.4	92.7	95.4	97.9
High	P33527	Multidrug resistance-associated protein 1	11	ABCC1	0.341417	0.000152678	0.172488	0.00726577	-0.168123	0.00719896	88.4	112	99.6	87.1	85.7	92.4	108.3	113.3	114.3	100.4	96	102.5
High	Q9Y2R4	Probable ATP-dependent RNA helicase DDX52	18	DDX52	0.37629	1.78679e-05	0.209141	0.000622196	-0.168123	0.00172794	86.9	112.8	100.4	84.9	87.8	87.8	113.9	109.4	115	99.2	99.7	102.3
High	Q9H211	DNA replication factor Cdt1	7	CDT1	0.459432	4.05559e-05	0.290424	0.000708641	-0.168123	0.00742262	83.4	114.6	102	77.6	85.9	86.7	112.1	117.8	114.1	103.3	102.7	99.9
High	P18754	Regulator of chromosome condensation	12	RCC1	0.205393	0.00053537	0.0370307	0.335144	-0.168123	0.00243141	94.4	108.8	96.8	95.7	94.2	93.2	107.8	110.8	107.9	100.5	96.4	93.6
High	P61457	Pterin-4-alpha-carbinolamine dehydratase	3	PCBD1	-0.242977	0.0171213	-0.413115	0.00181231	-0.168123	0.130645	115.6	97.6	86.8	119.8	110	116.9	99.2	87.5	106	82.8	93.9	83.8
High	Q96QE2	Proton myo-inositol cotransporter	2	SLC2A13	0.115033	0.136338	-0.0528949	0.510665	-0.168123	0.0595113	98.4	106.6	94.9	99.2	102.1	94	109.4	98.6	111.9	91.5	91.5	101.8
High	Q96NB2	Sideroflexin-2	6	SFXN2	0.153157	0.014262	-0.0144996	0.808982	-0.168123	0.0141368	96.7	107.5	95.8	92.6	96.6	100.9	107.7	105.3	109.7	91.6	100.9	94.8
High	Q9UHD8	Septin-9	28	SEPT9	0.0690147	0.0279522	-0.0985055	0.00681661	-0.166503	0.000788046	100.6	105.5	93.9	101	99.2	101.6	107.7	104	104.7	93.8	94.4	93.6
High	Q96S99	Pleckstrin homology domain-containing family F member 1	3	PLEKHF1	-0.369595	1.60016e-05	-0.535332	3.45995e-06	-0.166503	0.00481457	121.8	94.3	84	119.8	124.4	121.1	94.8	90.8	97.2	83.7	83.8	84.3
High	Q5JRX3	Presequence protease, mitochondrial	31	PITRM1	-0.210897	0.00010124	-0.378944	7.04395e-06	-0.166503	0.00137012	113.9	98.4	87.7	114.4	114.4	113	98.8	97.2	99.2	85.1	89.4	88.5
High	Q9Y6M7	Sodium bicarbonate cotransporter 3	12	SLC4A7	0.445727	1.01649e-05	0.27858	0.000190055	-0.166503	0.00207571	83.9	114.3	101.8	83	81.6	87.1	111.5	116.5	114.9	101.6	100.5	103.4
High	Q6DKJ4	Nucleoredoxin	12	NXN	-1.22769	2.40868e-08	-1.39593	1.46388e-08	-0.166503	0.0139666	166	70.9	63.1	164.6	169.8	163.6	70.3	71.3	71	61.6	64.7	63.1
High	Q8WY54	Protein phosphatase 1E	3	PPM1E	0.578214	0.000354441	0.411426	0.00299877	-0.166503	0.0788005	78.5	117.2	104.4	71.9	82.5	81	122.3	108	121.2	96.4	106.1	110.6
High	Q9BUE0	Mediator of RNA polymerase II transcription subunit 18	6	MED18	0.225275	0.000616146	0.0579701	0.187308	-0.166503	0.00428664	93.4	109.3	97.3	95.6	94.8	90	107.1	111.9	108.7	95.3	96.1	100.5
High	Q5HYK3	2-methoxy-6-polyprenyl-1,4-benzoquinol methylase, mitochondrial	11	COQ5	0.308011	1.02759e-05	0.141433	0.00098149	-0.166503	0.00044738	89.8	111.1	99.1	88.7	89.7	91.1	109.9	111.8	111.8	98.2	98.7	100.2
High	P48509	CD151 antigen	6	CD151	-0.0320936	0.336023	-0.199255	0.000645682	-0.166503	0.00285657	105.3	102.9	91.8	102.9	107.9	105.1	102.4	101.6	104.8	92.3	89.2	93.8
High	Q8IY63	Angiomotin-like protein 1	4	AMOTL1	0.145351	0.0105875	-0.0218044	0.673774	-0.166503	0.00871202	97	107.3	95.6	93.5	95.9	101.7	105	107	110	92.2	97.7	97
Medium	Q0VGL1	Ragulator complex protein LAMTOR4	1	LAMTOR4	-0.0159576	0.915748	-0.182786	0.257867	-0.166503	0.34561	104.5	103.4	92.1	93.4	108.6	111.7	109	82.6	118.4	87.9	91.4	97
High	P17947	Transcription factor PU.1	2	SPI1	0.0143553	0.850238	-0.152003	0.0729527	-0.166503	0.0688984	103.1	104.1	92.8	105.1	93.7	110.4	101.3	101	110.1	89.9	93.4	94.9
High	Q9NX07	tRNA selenocysteine 1-associated protein 1	2	TRNAU1AP	0.183963	0.0314299	0.0172093	0.839316	-0.166503	0.0568562	95.3	108.3	96.5	95.8	100.9	89.2	112.3	100.1	112.4	92.7	95.7	100.9
Medium	Q7Z2K8	G protein-regulated inducer of neurite outgrowth 1	1	GPRIN1	0.186501	0.173949	0.0200577	0.893933	-0.166503	0.249869	95.2	108.3	96.5	80.7	94.5	110.2	115.8	112.1	97	96.8	101.3	91.3
High	P50552	Vasodilator-stimulated phosphoprotein	22	VASP	-0.101598	0.00891088	-0.268817	8.26988e-05	-0.166503	0.00201454	108.6	101.2	90.2	109.2	105.8	110.8	101.9	100.7	101	91	91.6	87.8
High	P11908	Ribose-phosphate pyrophosphokinase 2	6	PRPS2	0.147958	0.0061344	-0.018878	0.681719	-0.166503	0.00561194	96.9	107.4	95.7	97.9	98	94.9	111.5	104.1	106.5	96.8	92.5	97.8
High	P83369	U7 snRNA-associated Sm-like protein LSm11	4	LSM11	0.331132	0.00209126	0.164786	0.0578155	-0.166503	0.049218	88.8	111.7	99.5	91.3	81	94	111.9	109.6	113.5	99.1	92.8	106.6
High	Q9NTX7	E3 ubiquitin-protein ligase RNF146	5	RNF146	0.353888	0.00992502	0.187768	0.124752	-0.166503	0.148881	87.8	112.2	100	85.3	86.6	91.5	116.1	100.7	119.8	88.2	103.9	107.8
High	Q9BRU9	rRNA-processing protein UTP23 homolog	6	UTP23	0.35727	4.26109e-05	0.192825	0.00168159	-0.164884	0.00314928	87.6	112.3	100.1	89.9	87.8	85.2	114.9	108.7	113.1	98.8	99	102.5
High	Q86UT6	NLR family member X1	11	NLRX1	0.432959	4.15941e-05	0.267835	0.000784402	-0.164884	0.00688024	84.4	114	101.6	81.6	82.2	89.3	112.1	112	117.7	102.5	99.5	103
High	O60669	Monocarboxylate transporter 2	7	SLC16A7	0.461529	8.74131e-06	0.295135	0.000146401	-0.164884	0.00217331	83.2	114.6	102.2	82.7	81.3	85.7	113	113	117.7	99.9	102.4	104.2
High	Q4KMQ2	Anoctamin-6	16	ANO6	0.496718	8.09107e-05	0.331132	0.00102085	-0.164884	0.0193672	81.8	115.3	102.9	78.2	84.3	82.8	117	110.1	118.9	97.8	102.5	108.4
High	Q9NW13	RNA-binding protein 28	35	RBM28	0.266637	4.4705e-05	0.10165	0.00963952	-0.164884	0.000930126	91.6	110.2	98.2	92.7	91.8	90.3	107.7	112.4	110.4	99.1	97.4	98.2
High	P78536	Disintegrin and metalloproteinase domain-containing protein 17	10	ADAM17	-0.115597	0.0204622	-0.279284	0.000342806	-0.164884	0.00947055	109.2	100.8	89.9	109.7	106.7	111.3	98	104.4	100.1	91.7	92.3	85.9
High	Q92973	Transportin-1	18	TNPO1	-0.0394883	0.218571	-0.204233	0.00035853	-0.164884	0.00195804	105.6	102.8	91.6	108.2	105	103.6	101.9	104	102.4	92.6	89.2	93
High	Q9UKY1	Zinc fingers and homeoboxes protein 1	10	ZHX1	-0.00433459	0.910967	-0.169745	0.00168629	-0.164884	0.00314928	103.9	103.6	92.4	105	103.4	103.4	106.5	99.6	104.8	91.3	94	92
High	Q13795	ADP-ribosylation factor-related protein 1	4	ARFRP1	-0.128156	0.113478	-0.293359	0.00575685	-0.164884	0.0918091	109.9	100.5	89.6	107.6	106.3	115.8	96.2	110.2	95.1	85.3	94.3	89.2
High	P48426	Phosphatidylinositol 5-phosphate 4-kinase type-2 alpha	5	PIP4K2A	-0.00433459	0.951517	-0.168123	0.00908932	-0.164884	0.0146027	103.9	103.6	92.5	102.3	103.8	105.6	106.5	100.6	103.9	86.7	97.2	93.5
High	Q96FX7	tRNA (adenine(58)-N(1))-methyltransferase catalytic subunit TRMT61A	3	TRMT61A	0.0745054	0.419513	-0.0892673	0.35619	-0.164884	0.122669	100.2	105.6	94.2	106.8	87.7	106.3	109.8	99.8	107.1	92	98.8	91.8
High	Q969P6	DNA topoisomerase I, mitochondrial	1	TOP1MT	0.112367	0.225065	-0.0513992	0.603422	-0.164884	0.11855	98.5	106.5	95	107.4	88.8	99.2	114.9	106	98.7	98.2	93.7	93.2
Medium	Q9BVI0	PHD finger protein 20	1	PHF20	0.115033	0.564687	-0.0499049	0.825004	-0.164884	0.457723	98.4	106.5	95.1	80.4	123.2	91.5	99.4	100.4	119.9	100.8	103.6	80.8
High	Q9UQ90	Paraplegin	13	SPG7	0.120352	0.140603	-0.0439433	0.601745	-0.164884	0.075375	98.2	106.7	95.2	96.9	96.3	101.2	107.7	103.5	108.7	83.8	102	99.8
High	Q9BPZ7	Target of rapamycin complex 2 subunit MAPKAP1	4	MAPKAP1	0.181421	0.141069	0.015783	0.901359	-0.164884	0.203833	95.4	108.2	96.4	80.4	103.6	102.1	100.6	112.5	111.4	95.5	104.5	89.4
High	P00568	Adenylate kinase isoenzyme 1	10	AK1	-0.123434	0.00702955	-0.288065	0.000125113	-0.164884	0.00458952	109.6	100.6	89.8	111.3	109.8	107.8	101.4	96.9	103.5	87.7	90.1	91.5
High	Q8TBX8	Phosphatidylinositol 5-phosphate 4-kinase type-2 gamma	9	PIP4K2C	0.133564	0.00578969	-0.0320936	0.410454	-0.164884	0.00335617	97.6	107	95.4	98.3	101.2	93.3	105.5	107.5	108	94.8	96.1	95.4
High	Q99816	Tumor susceptibility gene 101 protein	15	TSG101	0.145351	0.00938432	-0.018878	0.695443	-0.164884	0.00816745	97	107.3	95.7	95.4	95.8	99.8	110.7	103.7	107.3	93.1	99.7	94.4
High	Q9UHD2	Serine/threonine-protein kinase TBK1	17	TBK1	0.155749	0.0024118	-0.00868224	0.835332	-0.164884	0.00309905	96.5	107.5	95.9	93.9	96.3	99.4	106.7	105.4	110.5	94.4	95.9	97.6
High	Q9NYU1	UDP-glucose:glycoprotein glucosyltransferase 2	2	UGGT2	0.352759	0.00270949	0.187768	0.0542854	-0.164884	0.0729979	87.8	112.1	100	85.2	93.5	84.7	102.6	115.9	118	100.7	94.1	105.3
High	Q15170	Transcription elongation factor A protein-like 1	1	TCEAL1	0.676267	0.00719614	0.511974	0.0310788	-0.164884	0.366015	74.6	119.2	106.3	81.4	81.7	60.5	106	136.7	114.8	125.1	96.8	97
High	Q9NQX3	Gephyrin	17	GPHN	0.283329	5.88938e-05	0.120352	0.00711162	-0.163268	0.00165623	90.8	110.5	98.7	94.3	90.4	87.7	109.9	110.2	111.4	98.9	98.1	99.1
High	Q9UGN5	Poly [ADP-ribose] polymerase 2	8	PARP2	0.404903	1.44081e-05	0.240009	0.000352443	-0.163268	0.00205594	85.6	113.3	101.1	84.6	82.9	89.2	111.5	113.8	114.6	101	102.7	99.6
High	Q9H6S0	Probable ATP-dependent RNA helicase YTHDC2	26	YTHDC2	0.414677	1.76658e-05	0.252173	0.000383113	-0.163268	0.00285592	85.1	113.5	101.4	87.5	85	82.9	110.9	117.3	112.3	102.5	99.7	101.9
High	Q9BU89	Deoxyhypusine hydroxylase	6	DOHH	0.267835	0.000405601	0.104337	0.0458364	-0.163268	0.00688864	91.5	110.1	98.4	86.8	94.8	92.9	106.8	113.7	110	98	98.5	98.6
High	O75665	Oral-facial-digital syndrome 1 protein	9	OFD1	0.27023	0.000469233	0.107018	0.0476266	-0.163268	0.00805755	91.4	110.2	98.4	89.8	89.8	94.5	105.4	113.5	111.7	101.4	97.1	96.7
High	Q9NVP2	Histone chaperone ASF1B	3	ASF1B	0.397255	0.000661607	0.233888	0.012633	-0.163268	0.0423871	85.9	113.1	101	80.8	84.1	92.8	112.7	109.3	117.4	102.3	106.1	94.6
High	Q86TI2	Dipeptidyl peptidase 9	17	DPP9	0.210389	5.28352e-05	0.0468403	0.0812091	-0.163268	0.00039971	94	108.8	97.2	93.3	95.2	93.6	108.4	108.9	109.1	97.6	96	97.9
High	P23588	Eukaryotic translation initiation factor 4B	27	EIF4B	-0.0499049	0.101082	-0.21424	0.000206161	-0.163268	0.00157672	106.1	102.4	91.5	107.1	104.6	106.6	102	104	101.3	94	90.7	89.8
High	Q96JJ3	Engulfment and cell motility protein 2	18	ELMO2	-0.0394883	0.205388	-0.202572	0.00035853	-0.163268	0.00201454	105.6	102.7	91.7	107	104.8	105	102.5	100.5	105.1	89.4	93.1	92.6
High	Q9H497	Torsin-3A	4	TOR3A	-0.123434	0.158564	-0.286304	0.00970957	-0.163268	0.119439	109.6	100.6	89.8	107.5	113.7	107.4	96.9	111.9	93	95.9	86.5	87.1
Medium	P62877	E3 ubiquitin-protein ligase RBX1	1	RBX1	-0.0218044	0.859098	-0.184425	0.131433	-0.163268	0.208649	104.7	103.2	92.1	102.1	112.7	99.3	108.2	90.8	110.6	92.8	82.9	100.7
High	Q9NZM5	Glioma tumor suppressor candidate region gene 2 protein	10	GLTSCR2	0.00432161	0.957812	-0.158429	0.0229983	-0.163268	0.0294666	103.5	103.8	92.7	103.6	103.1	103.9	101.8	109.6	99.9	98.5	92.3	87.3
High	Q8WVL7	Ankyrin repeat domain-containing protein 49	3	ANKRD49	0.291604	0.0102124	0.128293	0.196665	-0.163268	0.100531	90.5	110.7	98.8	82.2	91.6	97.5	106.6	119.9	105.7	96.7	105	94.8
High	P02771	Alpha-fetoprotein	1	AFP	0.489543	0.358441	0.326537	0.565125	-0.163268	0.766966	82	115.2	102.8	112.7	130.4	2.9	116.3	110.6	118.6	84.7	120.2	103.7
High	Q96QK1	Vacuolar protein sorting-associated protein 35	28	VPS35	-0.093879	0.00611976	-0.2567	4.46458e-05	-0.163268	0.00107262	108.2	101.3	90.5	109.6	105.7	109.2	101.7	102.1	100.2	90.5	90.4	90.6
High	Q96HQ2	CDKN2AIP N-terminal-like protein	5	CDKN2AIPNL	0.151859	0.00514482	-0.011588	0.801995	-0.163268	0.0057572	96.7	107.4	95.9	95.8	95.8	98.5	112.1	103.2	106.9	97.4	94.5	95.9
High	Q96K49	Transmembrane protein 87B	2	TMEM87B	0.375178	0.0025282	0.212881	0.0413548	-0.163268	0.0863022	86.8	112.6	100.6	86.5	87.3	86.7	100.1	120	117.6	95.8	101.5	104.5
High	Q14203	Dynactin subunit 1	43	DCTN1	0.0426443	0.109287	-0.118727	0.00202143	-0.161653	0.000709573	101.7	104.7	93.6	102.2	101.3	101.5	103.6	105.6	105	93.7	91.9	95.2
High	P18858	DNA ligase 1	41	LIG1	0.465713	0.000102622	0.305679	0.00141857	-0.161653	0.0202519	82.9	114.6	102.5	83.2	83.5	82.1	111.8	121	111	108.4	99.5	99.5
High	Q15334	Lethal(2) giant larvae protein homolog 1	3	LLGL1	0.254594	0.000761595	0.0935602	0.0809876	-0.161653	0.010081	92	109.8	98.2	90.9	90.4	94.7	110.5	105	113.9	94.7	100.5	99.4
High	P33908	Mannosyl-oligosaccharide 1,2-alpha-mannosidase IA	6	MAN1A1	0.288063	0.000530371	0.125651	0.035469	-0.161653	0.0119215	90.6	110.6	98.8	93	89.8	89	106.8	114.2	110.7	94	99.4	103.2
High	P61163	Alpha-centractin	8	ACTR1A	0.0949116	0.00668392	-0.0679388	0.0363898	-0.161653	0.000902039	99.3	106	94.7	98.2	98.6	101	105.2	107.9	104.9	95	93.8	95.4
High	Q14677	Clathrin interactor 1	18	CLINT1	0.130931	0.00105368	-0.0306192	0.262273	-0.161653	0.000703485	97.6	106.9	95.5	96.6	99	97.2	106.7	105.6	108.3	94.9	94.9	96.7
High	Q9Y6Y8	SEC23-interacting protein	28	SEC23IP	0.0313952	0.267064	-0.129734	0.00233305	-0.161653	0.00127043	102.2	104.5	93.3	101.6	104	100.9	104.2	104.4	104.8	92.6	91.6	95.8
High	O43815	Striatin	20	STRN	0.0731347	0.0453672	-0.0892673	0.0231351	-0.161653	0.00212023	100.3	105.5	94.2	98.2	100.8	101.9	107.3	102.2	106.8	93.6	95	94.1
High	P43155	Carnitine O-acetyltransferase	10	CRAT	-0.0409718	0.618213	-0.204233	0.0347086	-0.161653	0.100347	105.6	102.6	91.7	103	104.9	109	107.9	92.9	107.2	84	97	94.1
High	P15151	Poliovirus receptor	3	PVR	0.155749	0.0402806	-0.00578235	0.941221	-0.161653	0.0464826	96.5	107.5	96.1	96.4	98.5	94.4	113.1	101.2	108.2	88.5	99.7	100
High	Q9H6R6	Palmitoyltransferase ZDHHC6	6	ZDHHC6	0.157044	0.084946	-0.00433459	0.956828	-0.161653	0.0963166	96.4	107.5	96.1	88.1	103.6	97.5	103.6	101.7	117.3	95	95.3	97.9
High	P22570	NADPH:adrenodoxin oxidoreductase, mitochondrial	12	FDXR	0.168642	0.0216851	0.00863031	0.909533	-0.161653	0.0349458	95.8	107.8	96.4	92.5	100	95.1	110.6	102.6	110.1	91.4	95	102.8
High	Q49B96	Cytochrome c oxidase assembly protein COX19	1	COX19	0.187768	0.0122322	0.0257376	0.700457	-0.161653	0.0303943	95	108.2	96.7	96.1	93.5	95.5	106.9	104.8	113	97.5	103	89.7
High	O00411	DNA-directed RNA polymerase, mitochondrial	19	POLRMT	0.248535	0.00271778	0.0881416	0.175469	-0.161653	0.0257484	92.3	109.7	98.1	90.3	91.9	94.7	104.2	117.8	106.9	97.7	99.8	96.7
High	P49247	Ribose-5-phosphate isomerase	13	LOC101060545; RPIA	0.411426	1.16219e-05	0.252173	0.000242611	-0.16004	0.00205407	85.2	113.3	101.4	85.2	87.1	83.3	114.1	110.5	115.4	99.5	101.3	103.6
High	Q96GQ7	Probable ATP-dependent RNA helicase DDX27	36	DDX27	0.221568	0.000144132	0.0621217	0.0734249	-0.16004	0.00138527	93.4	109	97.6	92.6	96	91.8	107.3	110.7	108.9	98.6	96.4	97.7
High	Q9H6Y2	WD repeat-containing protein 55	8	WDR55	0.205393	9.34287e-05	0.045443	0.119167	-0.16004	0.00066468	94.2	108.6	97.2	93.6	93.6	95.3	106.9	110.4	108.6	97.8	96.6	97.1
High	O60711	Leupaxin	4	LPXN	-0.177882	0.030935	-0.33825	0.00204116	-0.16004	0.0872653	112.1	99.1	88.7	105.6	108.9	121.9	101.6	95.2	100.5	84.2	90.3	91.7
High	Q9Y6H3	Mitochondrial inner membrane protease ATP23 homolog	2	XRCC6BP1	-0.110916	0.176221	-0.268817	0.00963913	-0.16004	0.107149	108.8	100.8	90.3	103.1	108.4	115	108	93.2	101.3	84.4	91	95.6
High	Q53EL6	Programmed cell death protein 4	19	PDCD4	0.0579701	0.075847	-0.101598	0.010293	-0.16004	0.0017323	100.9	105	94	101.4	103.1	98.3	104	104	107.2	93.7	94	94.5
High	P53677	AP-3 complex subunit mu-2	3	AP3M2	-0.0800879	0.35541	-0.24127	0.0228872	-0.16004	0.128101	107.5	101.6	90.9	102.3	104.8	115.3	108.5	94	102.4	83.1	94.2	95.5
High	Q1MSJ5	Centrosome and spindle pole-associated protein 1	1	CSPP1	-0.0634092	0.837498	-0.224317	0.476123	-0.16004	0.657208	106.7	102	91.3	93.7	101	125.2	84	139.8	82.3	115.8	73.9	84.2
High	Q9BTA9	WW domain-containing adapter protein with coiled-coil	5	WAC	-0.0409718	0.654977	-0.200913	0.0540701	-0.16004	0.140393	105.5	102.6	91.9	109.3	102.6	104.8	105.8	112.2	89.8	94.3	93.9	87.4
High	Q8NB91	Fanconi anemia group B protein	3	FANCB	0.105678	0.136432	-0.0543923	0.442368	-0.16004	0.0503985	98.7	106.2	95.1	101.3	102.7	92.3	104.1	102.2	112.3	93.9	91.1	100.2
High	Q9UKD2	mRNA turnover protein 4 homolog	16	MRTO4	0.128293	0.0182208	-0.0320936	0.518971	-0.16004	0.010368	97.7	106.8	95.6	98.2	98.3	96.5	104.7	111.7	103.8	99.7	93.5	93.5
High	P29692	Elongation factor 1-delta	14	EEF1D	-0.137648	0.00531538	-0.296899	0.000129589	-0.16004	0.00619374	110.2	100.2	89.7	110.9	109.3	110.2	98.4	103.6	98.6	92.9	89.8	86.3
High	Q08945	FACT complex subunit SSRP1	27	SSRP1	0.0935602	0.00776403	-0.0664274	0.0438988	-0.16004	0.00109345	99.3	105.9	94.8	98.5	100.5	98.7	107	105.9	104.8	97	93.1	94.4
High	Q9NQG5	Regulation of nuclear pre-mRNA domain-containing protein 1B	11	RPRD1B	0.144046	0.00145352	-0.0159576	0.627442	-0.16004	0.00153643	96.9	107.1	95.9	94.4	98.4	98.1	108.8	104.9	107.8	95.2	96	96.5
High	Q9Y2D1	Cyclic AMP-dependent transcription factor ATF-5	1	ATF5	0.332278	0.0060037	0.172488	0.0962216	-0.16004	0.110551	88.6	111.5	99.9	83.3	86.8	95.7	118.4	99.5	116.7	99.1	98.1	102.5
High	Q15691	Microtubule-associated protein RP/EB family member 1	14	MAPRE1	-0.027675	0.217466	-0.187707	0.00010113	-0.158429	0.000475378	104.9	102.9	92.2	104.3	105.9	104.6	102.7	102.7	103.3	92.9	91.8	91.8
High	Q9BYB4	Guanine nucleotide-binding protein subunit beta-like protein 1	7	GNB1L	-0.226004	0.000459301	-0.384584	3.91247e-05	-0.158429	0.0089608	114.5	97.9	87.7	111.4	114.5	117.5	94.1	98.2	101.2	86.6	88.2	88.3
High	P19532	Transcription factor E3	4	TFE3	-0.345564	0.0003297	-0.504305	6.33481e-05	-0.158429	0.0454093	120.4	94.7	84.9	121.2	126.6	113.3	93.7	92.8	97.7	82	87.2	85.4
High	Q96MX3	Zinc finger protein 48	3	ZNF48	0.397255	0.000136074	0.237564	0.00282904	-0.158429	0.0148867	85.8	113	101.2	79.9	85.5	92.1	113.1	111	114.9	99.4	103.5	100.8
High	Q7RTR2	Protein NLRC3	2	NLRC3	1.17696	0.0016904	1.01863	0.00482934	-0.158429	0.439298	56.7	128.3	115	59.4	51.6	59.3	113.9	124.3	146.6	143	92.4	109.6
High	Q96AJ9	Vesicle transport through interaction with t-SNAREs homolog 1A	5	VTI1A	0.285698	0.000123925	0.126973	0.0108357	-0.158429	0.00377447	90.6	110.5	99	90.7	89	92.1	106.9	113.1	111.4	101.9	97.4	97.6
High	Q8N9T8	Protein KRI1 homolog	22	KRI1	0.290424	0.000135021	0.133564	0.0101811	-0.158429	0.00446628	90.4	110.5	99.1	88	93.2	89.9	112	106.5	113.1	99.1	97.9	100.3
Medium	Q9HAB3	Solute carrier family 52, riboflavin transporter, member 2	1	SLC52A2	0.308011	0.000203621	0.147958	0.0113461	-0.158429	0.00773511	89.7	111	99.4	89.6	89.2	90.2	115	108.2	109.7	94.8	102.7	100.7
High	P83916	Chromobox protein homolog 1	9	CBX1	0.347099	0.000332498	0.189034	0.0100514	-0.158429	0.018659	87.9	111.9	100.2	88.3	88.9	86.6	119	105.5	111.1	101.4	100.9	98.4
High	Q96FZ7	Charged multivesicular body protein 6	4	CHMP6	0.0299829	0.304219	-0.128156	0.00299224	-0.158429	0.00162826	102.2	104.3	93.5	100.5	102.3	103.7	103	103.5	106.6	95.1	92	93.2
High	Q9NVG8	TBC1 domain family member 13	19	TBC1D13	0.00144197	0.969127	-0.15682	0.00713487	-0.158429	0.0100934	103.5	103.6	92.9	104.4	101.2	105	100.7	109	101.3	93.5	94.4	90.7
High	Q8TEY7	Ubiquitin carboxyl-terminal hydrolase 33	2	USP33	-0.169745	0.174676	-0.327348	0.0258457	-0.158429	0.288023	111.7	99.3	89	104.7	107.3	123.1	93.4	89.6	114.9	84.4	92.9	89.7
High	O95478	Ribosome biogenesis protein NSA2 homolog	11	NSA2	0.121679	0.0577353	-0.0365259	0.571071	-0.158429	0.0312061	97.9	106.6	95.5	98.1	97.8	97.8	104.9	114.4	100.5	98.4	96	92.1
High	Q6RFH5	WD repeat-containing protein 74	11	WDR74	0.137504	0.00614187	-0.0218044	0.604763	-0.158429	0.00496014	97.3	106.9	95.8	94.8	96.4	100.5	105.3	109.1	106.4	97.5	97.4	92.5
High	O15014	Zinc finger protein 609	4	ZNF609	0.187768	0.0056992	0.0299829	0.589616	-0.158429	0.0176398	94.9	108.1	96.9	96.9	89	98.9	109	109.6	105.7	100.8	94	96
High	P27361	Mitogen-activated protein kinase 3	11	MAPK3	0.399445	1.45748e-05	0.24245	0.000319481	-0.15682	0.00239433	85.6	113	101.3	83.6	86	87.4	113.2	109.9	116	99.7	102.4	101.9
High	Q96K58	Zinc finger protein 668	3	ZNF668	0.391768	0.000471708	0.235114	0.00860706	-0.15682	0.0368405	86	112.8	101.2	81.5	84.9	91.6	109.1	111.6	117.8	104	104.5	95
High	Q15437	Protein transport protein Sec23B	18	SEC23B	0.195348	0.000258822	0.0384362	0.22962	-0.15682	0.00142064	94.6	108.3	97.1	94.7	94	95	105.7	110.9	108.2	95.9	97.2	98.3
High	A6NHR9	Structural maintenance of chromosomes flexible hinge domain-containing protein 1	72	SMCHD1	0.0935602	0.00470548	-0.0634092	0.0321328	-0.15682	0.000691061	99.2	105.8	95	98.6	98.5	100.6	105.7	105.3	106.5	94.6	96.3	94
High	Q9H299	SH3 domain-binding glutamic acid-rich-like protein 3	5	SH3BGRL3	-0.164884	0.105682	-0.320126	0.0105511	-0.15682	0.188995	111.4	99.4	89.2	118.8	103.1	112.4	91.7	100.2	106.3	86.9	98.6	82.1
High	Q86WQ0	Nuclear receptor 2C2-associated protein	2	NR2C2AP	0.0908534	0.0973949	-0.0664274	0.238477	-0.15682	0.0202519	99.3	105.8	94.9	95.8	100.8	101.4	106	111.5	99.9	94	94.5	96.3
High	Q8IWE5	Pleckstrin homology domain-containing family M member 2	3	PLEKHM2	0.112367	0.219648	-0.0439433	0.646572	-0.15682	0.125857	98.3	106.3	95.4	91.4	96.6	107	105.9	104.9	108.1	87.3	93.3	105.5
High	Q96MH2	Protein HEXIM2	3	HEXIM2	0.151859	0.381052	-0.00433459	0.978522	-0.15682	0.407582	96.5	107.3	96.2	110.5	86.7	92.4	93.4	102.9	125.4	95.7	84	108.9
High	Q9NXU5	ADP-ribosylation factor-like protein 15	2	ARL15	0.182692	0.0362688	0.0257376	0.759451	-0.15682	0.0767062	95.1	108	96.9	89.6	93	102.8	101.3	114.1	108.6	101.3	92.3	97
High	O60551	Glycylpeptide N-tetradecanoyltransferase 2	4	NMT2	-0.176251	0.0092797	-0.332789	0.000481535	-0.15682	0.0333509	112	99.1	88.9	113.3	111.1	111.5	97	94.8	105.6	84	90.3	92.3
High	Q12912	Lymphoid-restricted membrane protein	14	LRMP	0.0908534	0.00886668	-0.0649175	0.0463363	-0.15682	0.00122606	99.3	105.8	94.9	101.5	99.1	97.3	106.2	104.8	106.5	93.8	96.1	94.9
High	P78560	Death domain-containing protein CRADD	4	CRADD	0.374066	0.00378221	0.21661	0.0501375	-0.15682	0.118159	86.7	112.4	100.8	84.7	84.5	90.9	112.3	118.5	106.5	89.6	102.1	110.8
High	Q9BSW2	EF-hand calcium-binding domain-containing protein 4B	1	EFCAB4B; CRACR2A	0.489543	0.00174257	0.333424	0.0146597	-0.15682	0.147285	81.9	115	103.2	73.9	82.9	88.7	112	115.8	117.1	94.4	116.6	98.6
High	Q9HB90	Ras-related GTP-binding protein C	11	RRAGC	-0.288065	2.93786e-05	-0.444184	4.47769e-06	-0.155213	0.00309905	117.5	96.2	86.3	117.9	117.1	117.4	97.3	93.8	97.4	84	86.3	88.7
High	Q9H0A0	RNA cytidine acetyltransferase	40	NAT10	0.265437	3.71843e-05	0.109695	0.00520199	-0.155213	0.00103383	91.4	109.9	98.7	91.2	91.9	91.1	108	112.2	109.5	100.1	98.4	97.5
High	P20248	Cyclin-A2	11	CCNA2	0.285698	0.000115778	0.129613	0.00890152	-0.155213	0.00393181	90.5	110.4	99.1	91.9	90.7	89	109.4	111.5	110.2	103.6	96.6	97.2
High	Q6GMV2	SET and MYND domain-containing protein 5	6	SMYD5	0.31034	3.04667e-05	0.155749	0.00171322	-0.155213	0.0017326	89.5	110.9	99.6	90.5	90.7	87.2	108.7	112.9	111.1	100.8	98	100.1
High	Q92900	Regulator of nonsense transcripts 1	46	UPF1	0.0894982	0.0070258	-0.0664274	0.0322956	-0.155213	0.000872476	99.4	105.7	94.9	99.2	99.7	99.2	105.4	107.9	103.9	94.4	94.9	95.4
High	Q9Y6I4	Ubiquitin carboxyl-terminal hydrolase 3	13	USP3	-0.0558912	0.0492621	-0.210897	0.000113076	-0.155213	0.00114093	106.2	102.1	91.7	105.1	107.4	106	100.6	103.1	102.6	93	90.4	91.7
High	P11021	78 kDa glucose-regulated protein	38	HSPA5	0.0172093	0.575085	-0.137648	0.00209026	-0.155213	0.00191532	102.7	103.9	93.4	102.7	101.2	104.2	106.5	102.5	102.7	92.9	94.7	92.5
High	Q14249	Endonuclease G, mitochondrial	2	ENDOG	-0.253257	0.010285	-0.407364	0.00124197	-0.155213	0.128967	115.7	97.1	87.2	109.9	112.5	124.7	92.8	102.7	95.9	82.2	94.1	85.3
High	Q96Q89	Kinesin-like protein KIF20B	31	KIF20B	0.0840643	0.0530665	-0.0709665	0.0998205	-0.155213	0.00627551	99.6	105.6	94.8	98.2	100.4	100.3	100.7	108.5	107.5	96.5	93.8	94.1
High	Q52LA3	Protein lin-52 homolog	2	LIN52	0.0214797	0.815147	-0.134477	0.170613	-0.155213	0.1397	102.5	104.1	93.4	107.8	94.8	104.9	105	100.5	106.7	86.9	104.9	88.5
High	O95905	Protein ecdysoneless homolog	4	ECD	0.0717627	0.345155	-0.0831412	0.303162	-0.155213	0.0839311	100.2	105.3	94.6	95.9	101.4	103.2	100.1	114.6	101.1	96.1	98.7	89
High	Q9UBC1	NF-kappa-B inhibitor-like protein 1	2	NFKBIL1	0.115033	0.320003	-0.0409718	0.745648	-0.155213	0.222466	98.2	106.3	95.5	96.2	85.2	113.2	102.9	106.6	109.5	92.2	103	91.2
High	P37287	Phosphatidylinositol N-acetylglucosaminyltransferase subunit A	3	PIGA	0.197865	0.0417994	0.0426443	0.651236	-0.155213	0.109084	94.4	108.3	97.3	90.9	99.2	93.2	118.7	102.9	103.3	94.3	104.4	93
High	P40222	Alpha-taxilin	23	TXLNA	-0.103147	0.00511958	-0.258425	5.81093e-05	-0.155213	0.00176224	108.4	100.9	90.6	108.9	108.6	107.8	98.1	103.2	101.5	91.2	90.1	90.6
High	Q14978	Nucleolar and coiled-body phosphoprotein 1	27	NOLC1	0.227741	0.00150429	0.0717627	0.174508	-0.155213	0.0128463	93.1	109	97.9	91	97.5	90.9	107.5	112.6	107	102	95.6	96
High	Q9NR12	PDZ and LIM domain protein 7	14	PDLIM7	0.390668	1.72845e-05	0.23634	0.000368251	-0.153607	0.00282427	86	112.7	101.3	86.2	83.9	87.8	114.5	109.8	113.8	98.9	103.4	101.6
High	Q8TCX1	Cytoplasmic dynein 2 light intermediate chain 1	2	DYNC2LI1	0.408168	0.000599383	0.254594	0.00861998	-0.153607	0.0532395	85.2	113.1	101.7	78.7	87.1	89.9	112.7	112.8	113.7	109.1	101.7	94.2
High	Q6NZY4	Zinc finger CCHC domain-containing protein 8	24	ZCCHC8	0.215368	0.000284152	0.0607392	0.101106	-0.153607	0.00253925	93.6	108.7	97.7	95.4	92.8	92.6	106.3	107.5	112.3	97.2	98.4	97.4
High	Q9Y3A4	Ribosomal RNA-processing protein 7 homolog A	8	RRP7A	0.283329	0.000219485	0.129613	0.0148047	-0.153607	0.00691375	90.6	110.3	99.1	90.6	90.8	90.4	111.6	105.4	113.7	100.9	96.3	100.3
High	Q9Y3T9	Nucleolar complex protein 2 homolog	20	NOC2L	0.192825	0.000142943	0.0384362	0.178501	-0.153607	0.000871275	94.6	108.1	97.2	93.5	94.7	95.8	107	110.2	107.3	96.8	97.7	97.2
High	Q8N2K0	Monoacylglycerol lipase ABHD12	12	ABHD12	-0.110916	0.01761	-0.265345	0.000312086	-0.153607	0.00914421	108.8	100.7	90.5	104.8	108.7	112.8	103.3	98.3	100.5	89.7	90.2	91.7
High	Q9NVI7	ATPase family AAA domain-containing protein 3A	10	ATAD3A	-0.0634092	0.0290335	-0.217591	8.7842e-05	-0.153607	0.00110656	106.5	101.9	91.6	106.3	105.8	107.4	103.3	101.5	100.9	91.3	93.2	90.4
High	Q15185	Prostaglandin E synthase 3	9	PTGES3	0.00575927	0.876214	-0.147202	0.00419077	-0.153607	0.00537766	103.2	103.6	93.2	106.8	101.7	101.1	102.1	104.1	104.7	95.8	92.9	90.7
High	P19784	Casein kinase II subunit alpha'	16	CSNK2A2	0.0243197	0.475217	-0.129734	0.0043059	-0.153607	0.00297308	102.4	104.1	93.5	99.8	104.7	102.7	104.8	105.3	102.1	95.6	92.2	92.8
High	Q9BQE3	Tubulin alpha-1C chain	3	TUBA1C	-0.166503	0.0526108	-0.320126	0.00392882	-0.153607	0.119684	111.4	99.3	89.3	105.6	106.9	121.8	103	102.6	92.2	88.6	90.7	88.5
High	Q9NP64	Nucleolar protein of 40 kDa	3	ZCCHC17	-0.118727	0.0163131	-0.272297	0.000347772	-0.153607	0.0115326	109.1	100.5	90.4	111.9	110.2	105.3	103.6	98.4	99.5	90.4	93.1	87.6
High	Q7Z6L1	Tectonin beta-propeller repeat-containing protein 1	1	TECPR1	-0.0558912	0.767297	-0.209228	0.284665	-0.153607	0.479914	106.1	102.1	91.8	83.4	133.5	101.4	96.6	107	102.7	95.1	92.9	87.4
High	Q9Y6D0	Selenoprotein K	3	SELK	-0.013043	0.801141	-0.168123	0.0139134	-0.153607	0.0288792	104.1	103.1	92.7	110.4	98.6	103.4	101.7	100.7	107	93.4	90.8	94
High	Q86XP1	Diacylglycerol kinase eta	10	DGKH	0.0271541	0.679022	-0.12658	0.0822968	-0.153607	0.0544818	102.2	104.2	93.6	96.5	102.2	108	104.5	98	110.1	91.3	93	96.6
Medium	Q6ZYL4	General transcription factor IIH subunit 5	1	GTF2H5	0.102994	0.17787	-0.0499049	0.525439	-0.153607	0.0794944	98.7	106	95.3	93.7	108	94.4	111.7	102.1	104.2	98.3	91.8	95.9
High	P34896	Serine hydroxymethyltransferase, cytosolic	13	SHMT1	0.164786	0.0192421	0.0100637	0.880279	-0.153607	0.03314	95.9	107.5	96.6	91.8	100.9	95.1	110.7	101.6	110.1	95	94.1	100.7
High	Q9BUB5	MAP kinase-interacting serine/threonine-protein kinase 1	6	MKNK1	-0.132894	0.0063509	-0.286304	0.000163147	-0.153607	0.00774103	109.8	100.2	90	106	110.3	113.1	97.1	100.9	102.5	90.3	89.6	90.3
High	Q99436	Proteasome subunit beta type-7	8	PSMB7	0.166073	0.00189532	0.0129262	0.749005	-0.153607	0.00454007	95.8	107.5	96.7	93.1	97.2	97.2	109.2	108.4	104.9	99.4	96.6	94.1
High	Q8N954	G patch domain-containing protein 11	8	CCDC75; GPATCH11	0.194087	0.00428006	0.041243	0.44121	-0.153607	0.0178717	94.5	108.2	97.3	97.7	94.1	91.8	111.6	101.7	111.3	96.1	97.5	98.3
High	O95379	Tumor necrosis factor alpha-induced protein 8	5	TNFAIP8	0.40163	0.00190311	0.248535	0.0237431	-0.153607	0.101584	85.5	112.9	101.6	87.2	86.9	82.3	120.8	104.1	114	99.1	95.1	110.4
High	Q3KQV9	UDP-N-acetylhexosamine pyrophosphorylase-like protein 1	20	UAP1L1	-0.486004	1.18787e-06	-0.637109	4.16807e-07	-0.152003	0.00306488	127.3	90.9	81.8	126.3	128.2	127.3	90.6	89.7	92.3	80.7	84.2	80.6
High	O76021	Ribosomal L1 domain-containing protein 1	34	RSL1D1	0.342555	2.2648e-05	0.190299	0.0007435	-0.152003	0.00220312	88	111.6	100.4	85.2	91.4	87.3	111.2	112.3	111.2	101.9	100.1	99.3
Medium	Q96CM3	RNA pseudouridylate synthase domain-containing protein 4	1	RPUSD4	0.466758	0.000848851	0.314986	0.00804704	-0.152003	0.0989229	82.7	114.3	102.9	84.3	85.4	78.5	107.8	118.3	116.9	111	105.4	92.5
High	P42566	Epidermal growth factor receptor substrate 15	31	EPS15	0.189034	0.00035475	0.0370307	0.257625	-0.152003	0.00188726	94.8	108	97.2	95.5	93.4	95.4	109	106	108.9	94.7	98.9	98.1
High	O43583	Density-regulated protein	8	DENR	-0.0724828	0.0500665	-0.224317	0.000318201	-0.152003	0.00431969	106.8	101.6	91.5	106.8	107.4	106.4	103.1	100	101.8	89.7	95.4	89.4
High	Q8NG08	DNA helicase B	7	HELB	-0.0424568	0.35801	-0.194295	0.0030405	-0.152003	0.0150339	105.4	102.4	92.2	107.2	105.5	103.5	96.5	106.1	104.6	93	93.1	90.3
High	Q06210	Glutamine--fructose-6-phosphate aminotransferase [isomerizing] 1	36	GFPT1	0.0854247	0.010709	-0.0649175	0.0418811	-0.152003	0.00130399	99.4	105.5	95	98	101.1	99.2	104.2	105.1	107.3	94.1	95.3	95.8
High	Q9H582	Zinc finger protein 644	5	ZNF644	0.0786098	0.43583	-0.0740006	0.493027	-0.152003	0.18249	99.8	105.4	94.8	94.2	106.6	98.5	106.2	102.6	107.3	107.6	83.3	93.6
High	Q9HBL8	NmrA-like family domain-containing protein 1	9	NMRAL1	0.159629	0.0139915	0.00863031	0.881447	-0.152003	0.0246576	96.1	107.3	96.6	94.5	97.4	96.2	100.8	111.8	109.3	100.7	94.2	95
High	Q14119	Vascular endothelial zinc finger 1	1	VEZF1	0.367371	0.0439626	0.215368	0.220464	-0.152003	0.361032	86.9	112.2	100.9	101	83.9	75.9	100.7	122.7	113.1	85.1	104.5	113.2
Medium	Q5JVS0	Intracellular hyaluronan-binding protein 4	1	HABP4	-0.320126	0.0021889	-0.473931	0.000386104	-0.152003	0.11938	119	95.3	85.7	111.1	128.4	117.5	93.8	94.6	97.4	80.5	91.2	85.4
High	P14635	G2/mitotic-specific cyclin-B1	9	CCNB1	0.212881	0.00665966	0.0607392	0.351449	-0.152003	0.0359853	93.7	108.6	97.7	98.9	91.3	90.9	108	111.1	106.7	104.8	93.7	94.6
High	P51530	DNA replication ATP-dependent helicase/nuclease DNA2	8	DNA2	0.276199	0.00456897	0.124328	0.123094	-0.152003	0.0641172	90.9	110.1	99.1	82.5	91.5	98.6	105.3	115.4	109.6	97	99.5	100.7
High	Q96RL1	BRCA1-A complex subunit RAP80	14	UIMC1	0.329985	7.20302e-05	0.180148	0.00243963	-0.150401	0.00555205	88.5	111.2	100.3	85.9	89.5	90.1	110	108.9	114.7	101.3	97.4	102.1
High	Q14CB8	Rho GTPase-activating protein 19	4	ARHGAP19	0.369606	0.000223653	0.219091	0.00461326	-0.150401	0.0213864	86.8	112.1	101.1	87.1	83.1	90.3	111.2	117.3	107.8	103.9	102	97.3
High	Q5RKV6	Exosome complex component MTR3	12	EXOSC6	0.215368	8.15917e-05	0.0648829	0.0412947	-0.150401	0.000937658	93.6	108.6	97.8	92	93.4	95.3	109.1	107.4	109.3	96.9	97.7	98.8
High	Q96KB5	Lymphokine-activated killer T-cell-originated protein kinase	15	PBK	-0.0262051	0.557883	-0.176251	0.00475866	-0.150401	0.0154764	104.6	102.8	92.6	106.1	107.5	100.3	100.8	105.5	101.9	95.6	89	93.3
High	Q8NE01	Metal transporter CNNM3	11	CNNM3	0.0935602	0.0278075	-0.0573917	0.155174	-0.150401	0.00540908	99.1	105.7	95.2	99.5	96.6	101.1	103.2	105.1	108.8	92.7	96.6	96.4
High	O43823	A-kinase anchor protein 8	12	AKAP8	0.121679	0.0120136	-0.0291463	0.490047	-0.150401	0.00702176	97.8	106.4	95.9	98.8	97.5	97.1	103.7	109.3	106.1	99.3	96.2	92.1
Medium	Q86UW6	NEDD4-binding protein 2	1	N4BP2	-0.0831412	0.628877	-0.232769	0.199531	-0.150401	0.456644	107.3	101.3	91.4	111.8	93.4	116.8	106.2	84.7	113.1	76.4	92.3	105.4
High	Q96MN5	Transcription elongation factor A N-terminal and central domain-containing protein 2	4	TCEANC2	0.584	0.0130791	0.432959	0.0523396	-0.150401	0.413699	77.9	116.8	105.2	91	93.2	49.6	111.3	123.7	115.4	107.8	102.4	105.6
High	Q86V48	Leucine zipper protein 1	23	LUZP1	-0.12658	0.00640266	-0.277534	0.000154817	-0.150401	0.00691375	109.5	100.2	90.3	109.2	110.2	108.9	95.7	103.5	101.5	91.6	89.5	89.9
High	Q9UJW0	Dynactin subunit 4	14	DCTN4	0.0867838	0.00823176	-0.0649175	0.0364243	-0.150401	0.00102237	99.4	105.6	95.1	98.1	99.2	100.9	105	106.2	105.5	93.4	96	95.8
High	Q9Y5K6	CD2-associated protein	23	CD2AP	0.138814	0.00269743	-0.011588	0.764725	-0.150401	0.00309905	97	106.8	96.2	94.8	99.1	97	105.8	108.9	105.7	98.3	96.5	93.9
High	Q9BQ67	Glutamate-rich WD repeat-containing protein 1	10	GRWD1	0.181421	0.00398686	0.0313952	0.518971	-0.150401	0.0139871	95	107.8	97.2	94.9	93.9	96.3	106	111.9	105.4	101.8	96.7	93
High	Q96GX5	Serine/threonine-protein kinase greatwall	5	MASTL	0.304511	0.00119088	0.153157	0.0361357	-0.150401	0.0363363	89.6	110.7	99.7	90.2	84.4	94.3	109.1	116.1	106.8	103.1	95.3	100.8
High	Q5T6J7	Probable gluconokinase	2	IDNK	0.400538	0.00128264	0.249749	0.0167556	-0.150401	0.084377	85.5	112.8	101.6	82.3	89.5	84.8	112.9	107	118.7	93	109.8	102.1
High	Q13485	Mothers against decapentaplegic homolog 4	6	SMAD4	-0.248108	5.8676e-05	-0.395929	7.2253e-06	-0.148801	0.00323165	115.3	97.1	87.6	117.1	113.2	115.6	98.6	97.8	94.8	86.8	88.7	87.3
High	P40121	Macrophage-capping protein	10	CAPG	-0.39973	0.000913393	-0.547932	0.000240494	-0.148801	0.157619	122.9	93.1	84	124.3	114.6	129.8	99.3	85.6	94.4	80.3	88.4	83.3
High	P55199	RNA polymerase II elongation factor ELL	14	ELL	0.250962	0.000612809	0.102994	0.0498229	-0.148801	0.0110649	91.9	109.4	98.7	89.8	91.9	94	105.5	113.5	109.3	102.2	97.9	96
High	Q99941	Cyclic AMP-dependent transcription factor ATF-6 beta	3	ATF6B	-0.251539	0.038214	-0.39973	0.00616967	-0.148801	0.26923	115.5	97	87.5	115.9	121.2	109.3	84.6	111.4	95.1	92.1	87.5	82.9
High	Q8NDA8	Maestro heat-like repeat-containing protein family member 1	12	HEATR7A; MROH1	-0.132894	0.155271	-0.28279	0.0141497	-0.148801	0.179281	109.7	100	90.2	109.4	108.6	111.2	108.9	85.9	105.3	87.1	93.1	90.5
High	Q00169	Phosphatidylinositol transfer protein alpha isoform	6	PITPNA	-0.0203404	0.777305	-0.168123	0.0353296	-0.148801	0.0736204	104.3	102.9	92.8	102.9	110.1	99.8	103.7	97.5	107.4	87.2	93	98.3
High	O75937	DnaJ homolog subfamily C member 8	14	DNAJC8	0.0758749	0.155241	-0.0740006	0.186105	-0.148801	0.0243681	99.9	105.3	94.9	97.5	104.7	97.4	108.3	99.8	107.7	95.1	92.7	96.9
High	Q9Y3S1	Serine/threonine-protein kinase WNK2	1	WNK2	0.126973	0.192485	-0.0218044	0.837088	-0.148801	0.161887	97.5	106.5	96	99.5	103.7	89.3	99.6	106	113.9	95.4	88.3	104.4
High	Q9P2B4	CTTNBP2 N-terminal-like protein	4	CTTNBP2NL	0.15056	0.0479351	0.00144197	0.983919	-0.148801	0.0633845	96.4	107	96.5	96.4	94.6	98.3	102.7	104.6	113.8	88.9	101.6	99.1
High	O95166	Gamma-aminobutyric acid receptor-associated protein	1	GABARAP	0.169925	0.0130026	0.0214797	0.719102	-0.148801	0.031166	95.5	107.5	97	93.2	94.4	99	107.7	111.5	103.3	99	100.9	91.1
High	Q9Y3C0	WASH complex subunit CCDC53	5	CCDC53	0.169925	0.00186049	0.0200577	0.618993	-0.148801	0.00545735	95.6	107.5	96.9	93.7	95.8	97.3	110.2	103	109.2	97.3	96.9	96.6
High	Q9H147	Deoxynucleotidyltransferase terminal-interacting protein 1	9	DNTTIP1	0.0468403	0.0715628	-0.100051	0.00390167	-0.147202	0.00089411	101.1	104.5	94.4	100.7	101	101.7	104.9	103.6	105	94.1	95.9	93.2
High	Q9H6T3	RNA polymerase II-associated protein 3	33	RPAP3	0.557778	1.10418e-06	0.411426	7.43854e-06	-0.147202	0.00109584	78.9	116.2	104.9	77.5	80.1	79.1	113.8	117.7	117.1	105.9	104.8	104.1
High	O95219	Sorting nexin-4	7	SNX4	-0.270556	0.000591918	-0.416962	8.09321e-05	-0.147202	0.031804	116.3	96.5	87.2	112.1	121	116	95.3	95.3	98.9	84.1	85.5	91.8
High	Q9UI08	Ena/VASP-like protein	6	EVL	1.08474	1.10418e-06	0.937344	3.3306e-06	-0.147202	0.0110837	59.6	126.4	114.1	55.3	62.5	60.9	128.5	126	124.6	108.8	118.6	114.9
High	Q5VVJ2	Histone H2A deubiquitinase MYSM1	10	MYSM1	0.233888	0.000325564	0.0854247	0.0490716	-0.147202	0.00495354	92.7	109	98.4	93.2	91.4	93.4	104.9	110.1	112	96.2	99.2	99.6
High	Q15020	Squamous cell carcinoma antigen recognized by T-cells 3	39	SART3	0.237564	0.000300574	0.0894982	0.041395	-0.147202	0.00496045	92.5	109.1	98.4	92.5	94.5	90.6	109.9	105.4	111.8	96.7	98.3	100.3
High	Q13950	Runt-related transcription factor 2	2	RUNX2	0.260628	0.000178034	0.1137	0.0157761	-0.147202	0.00493264	91.5	109.6	99	91.8	88.4	94.1	111.8	106.8	110.2	96.9	100	100
High	P49848	Transcription initiation factor TFIID subunit 6	17	TAF6	0.192825	0.000107596	0.0468403	0.0999551	-0.147202	0.000839148	94.5	108	97.5	92.9	94.9	95.6	107.5	107.6	108.9	98.3	96.6	97.7
High	Q9Y3C7	Mediator of RNA polymerase II transcription subunit 31	3	MED31	0.158337	0.0324023	0.0100637	0.890511	-0.147202	0.0528315	96.1	107.2	96.7	88.8	99.9	99.5	105	106.8	109.7	95.3	92.3	102.6
High	Q99550	M-phase phosphoprotein 9	2	MPHOSPH9	0.311503	0.0238776	0.164786	0.193795	-0.147202	0.234463	89.2	110.7	100	87.5	98	82.1	114.9	104.3	113	95.3	90.5	114.4
High	O75436	Vacuolar protein sorting-associated protein 26A	18	VPS26A	-0.169745	0.000306675	-0.316528	1.61071e-05	-0.145605	0.0021714	111.4	99.1	89.5	109.9	113.6	110.8	97.5	99.3	100.3	88.9	90.3	89.4
High	Q15080	Neutrophil cytosol factor 4	14	NCF4	0.321928	5.49099e-05	0.176323	0.00186994	-0.145605	0.00439242	88.8	110.9	100.3	86.1	91.7	88.5	107.9	111.1	113.8	100.2	99.9	100.7
High	Q86WN1	F-BAR and double SH3 domains protein 1	7	FCHSD1	0.344828	0.000170837	0.199123	0.00413546	-0.145605	0.0150278	87.8	111.5	100.7	86.5	86.6	90.2	108.4	110	116	97	100.4	104.9
High	Q9Y5Y2	Cytosolic Fe-S cluster assembly factor NUBP2	9	NUBP2	0.228973	0.000894573	0.0840643	0.0893325	-0.145605	0.0115007	92.8	108.8	98.4	89.2	93.2	96	111.4	108	107	101.9	95	98.2
High	Q93009	Ubiquitin carboxyl-terminal hydrolase 7	50	USP7	0.43189	1.10418e-06	0.286881	1.26053e-05	-0.145605	0.000411528	84.1	113.4	102.5	84.2	84.1	83.9	113.2	113.4	113.6	101.5	103	103.1
High	P55209	Nucleosome assembly protein 1-like 1	12	NAP1L1	-0.148801	0.0362688	-0.295128	0.00196734	-0.145605	0.0712463	110.4	99.6	90	107.9	113.9	109.5	97.9	105.3	95.6	97.1	85.4	87.5
High	Q8N6T3	ADP-ribosylation factor GTPase-activating protein 1	10	ARFGAP1	0.0935602	0.0148961	-0.0513992	0.136102	-0.145605	0.00314928	99	105.6	95.5	97.7	97.3	101.9	107.9	104.6	104.3	94.7	95.3	96.4
High	Q9Y692	Glucocorticoid modulatory element-binding protein 1	9	GMEB1	-0.00433459	0.926057	-0.150401	0.0122325	-0.145605	0.0202519	103.5	103.2	93.3	106.6	100.7	103.3	102.4	104.4	102.8	87.6	95.4	97
High	Q969E2	Secretory carrier-associated membrane protein 4	3	SCAMP4	-0.00288828	0.983374	-0.148801	0.110725	-0.145605	0.139732	103.4	103.3	93.3	96.4	104.1	109.7	97.1	99.7	113	90	98.2	91.7
High	Q93073	Selenocysteine insertion sequence-binding protein 2-like	4	SECISBP2L	0.045443	0.655744	-0.100051	0.347281	-0.145605	0.203305	101.2	104.4	94.4	102.1	108.9	92.5	103	110.9	99.3	84.4	103.2	95.7
High	Q9ULH7	MKL/myocardin-like protein 2	1	MKL2	0.0482362	0.374782	-0.0969617	0.108948	-0.145605	0.0348865	101	104.5	94.4	102.8	99.2	101.1	103	106.6	104	101.9	92.6	88.8
High	O75940	Survival of motor neuron-related-splicing factor 30	7	SMNDC1	0.0922074	0.0488113	-0.0543923	0.222411	-0.145605	0.0107721	99	105.6	95.4	100	96.7	100.5	105.1	106.2	105.4	100.6	93.8	91.7
High	Q86VZ1	P2Y purinoceptor 8	3	P2RY8	0.171207	0.0151524	0.0257376	0.69166	-0.145605	0.0379292	95.4	107.4	97.1	89.8	102.3	94.3	110	102.7	109.6	98.1	96.8	96.5
High	Q9BZF9	Uveal autoantigen with coiled-coil domains and ankyrin repeats	8	UACA	0.186501	0.0221065	0.041243	0.581027	-0.145605	0.0685575	94.7	107.8	97.4	95.6	93.9	94.7	99	114.2	110.3	95.6	102.9	93.9
High	Q9NVH1	DnaJ homolog subfamily C member 11	19	DNAJC11	0.0989585	0.00621482	-0.0454314	0.131792	-0.145605	0.00169694	98.7	105.7	95.6	97.2	99.8	99.1	106.7	106.9	103.5	95.6	96.6	94.6
High	Q16706	Alpha-mannosidase 2	18	MAN2A1	0.112367	0.00714667	-0.0335695	0.336462	-0.145605	0.00339504	98.1	106	95.9	97.2	98.5	98.6	105.5	105.5	107.1	93	95.2	99.4
High	P42229	Signal transducer and activator of transcription 5A	1	STAT5A	0.400538	0.0013612	0.254594	0.0156861	-0.145605	0.0985811	85.4	112.7	101.9	80.1	91.4	84.7	122	109.5	106.6	99.5	107.3	99
High	P48595	Serpin B10	17	SERPINB10	-0.746616	1.64681e-06	-0.891643	9.32725e-07	-0.14401	0.0452064	140.5	83.7	75.8	140.4	142.3	138.7	80.8	86.3	84.1	71.7	74.4	81.2
High	P23284	Peptidyl-prolyl cis-trans isomerase B	13	PPIB	-0.312939	5.63867e-05	-0.456009	1.07327e-05	-0.14401	0.0112887	118.4	95.3	86.3	116.8	117.7	120.6	94.2	97.5	94.3	90.2	84.9	83.8
High	Q8NF91	Nesprin-1	9	SYNE1	0.374066	0.000451053	0.228973	0.0071509	-0.14401	0.0418388	86.5	112.1	101.4	88.9	85.1	85.5	105.3	116.7	114.3	98.5	107.3	98.5
High	Q9BT09	Protein canopy homolog 3	11	CNPY3	0.24732	0.000541857	0.102994	0.0436892	-0.14401	0.0103484	92	109.2	98.8	89.7	89.9	96.4	108.1	108.2	111.4	95.3	99.9	101.1
High	Q8TEW0	Partitioning defective 3 homolog	4	PARD3	0.339137	0.000824454	0.194087	0.0161073	-0.14401	0.045924	88	111.3	100.7	83.5	88.5	92	113.3	103.9	116.7	100.4	98.3	103.5
High	Q8IY17	Neuropathy target esterase	14	PNPLA6	0.374066	4.09005e-06	0.230203	7.91923e-05	-0.14401	0.000867143	86.5	112.1	101.4	86.9	86.8	85.8	112.3	112.7	111.2	99.8	101.3	103.2
High	O43837	Isocitrate dehydrogenase [NAD] subunit beta, mitochondrial	12	IDH3B	0.0071955	0.775251	-0.136062	0.000984058	-0.14401	0.00131134	102.9	103.5	93.6	101.8	104.4	102.6	102.7	102.6	105.1	93	94.2	93.6
High	Q2M389	WASH complex subunit 7	20	KIAA1033	0.0129262	0.592842	-0.129734	0.00133577	-0.14401	0.00135519	102.6	103.6	93.8	102.4	102.1	103.4	103.2	103.2	104.5	91.6	94.8	94.8
High	Q8N9N7	Leucine-rich repeat-containing protein 57	8	LRRC57	-0.0262051	0.536728	-0.169745	0.0039631	-0.14401	0.0133682	104.5	102.6	92.9	101.4	104.9	107.2	106.8	99.2	101.9	90.9	93.3	94.4
High	Q92902	Hermansky-Pudlak syndrome 1 protein	7	HPS1	0.0731347	0.0364802	-0.0709665	0.048859	-0.14401	0.00300193	99.8	105.1	95.1	97.8	100.2	101.6	106.1	103	106.1	93.1	95.6	96.6
High	Q15004	PCNA-associated factor	4	KIAA0101	-0.204233	0.0720113	-0.349235	0.0106759	-0.14401	0.269817	113.1	98.1	88.8	110	122.7	106.6	92.1	108.6	93.6	98.1	81.4	86.9
High	Q8N655	Uncharacterized protein C10orf12	8	C10orf12	0.140124	0.018091	-0.00433459	0.926882	-0.14401	0.0219059	96.8	106.7	96.5	100.5	97.7	92.3	102.2	106.3	111.5	97.3	95.7	96.5
Medium	Q8N9Z9	Lamin tail domain-containing protein 1	1	IFLTD1; LMNTD1	0.364012	0.157757	0.219091	0.405263	-0.14401	0.574228	86.9	111.9	101.2	74	93.8	93	87.9	139	108.8	103.9	118.9	80.9
High	Q14684	Ribosomal RNA processing protein 1 homolog B	21	RRP1B	0.190299	0.0015419	0.045443	0.298893	-0.14401	0.00855035	94.6	107.9	97.6	92.8	96.5	94.4	103.1	111.5	109.1	98.5	97.9	96.3
High	Q04759	Protein kinase C theta type	5	PRKCQ	0.169925	0.00697212	0.0257376	0.627089	-0.14401	0.0201143	95.5	107.4	97.1	96	96.2	94.2	108.6	101.4	112.1	98.6	98.8	94.1
High	Q9UK41	Vacuolar protein sorting-associated protein 28 homolog	10	VPS28	0.212881	0.00105796	0.0690147	0.137241	-0.14401	0.0101987	93.5	108.4	98.1	93.9	94.5	92.2	106.6	105.4	113.1	95.2	98.6	100.5
High	P23458	Tyrosine-protein kinase JAK1	12	JAK1	0.173767	0.000447458	0.0313952	0.327504	-0.142417	0.00203263	95.3	107.4	97.3	96.7	92.3	96.9	107	106.8	108.5	97.5	96.9	97.6
High	O43639	Cytoplasmic protein NCK2	7	NCK2	0.210389	0.000297957	0.0676387	0.0692509	-0.142417	0.0034463	93.6	108.3	98.1	92.7	91	97	107.7	107.9	109.3	96.6	99.4	98.3
High	Q96R06	Sperm-associated antigen 5	21	SPAG5	0.221568	0.000137003	0.0786098	0.0295304	-0.142417	0.00216202	93.1	108.6	98.3	95.3	93.4	90.6	106.7	109.7	109.3	98.7	97.6	98.7
High	Q8TAT6	Nuclear protein localization protein 4 homolog	20	NPLOC4	-0.013043	0.617142	-0.155213	0.000755545	-0.142417	0.00208767	103.9	102.9	93.2	103.7	103.6	104.3	102.6	105	101	93.1	94.8	91.9
High	Q9HD42	Charged multivesicular body protein 1a	7	CHMP1A	-0.0350469	0.464237	-0.177882	0.0059927	-0.142417	0.0242567	104.9	102.4	92.7	107.2	100.5	106.9	107.6	98.4	101.1	92.6	93	92.7
High	Q12972	Nuclear inhibitor of protein phosphatase 1	10	PPP1R8	0.0840643	0.0414703	-0.0588937	0.144382	-0.142417	0.00687932	99.3	105.3	95.4	100.4	99.2	98.3	108.1	101.6	106.2	92.7	95.7	97.6
High	Q14232	Translation initiation factor eIF-2B subunit alpha	16	EIF2B1	0.0935602	0.0146262	-0.0484122	0.151415	-0.142417	0.00332144	98.9	105.5	95.6	97.7	100.5	98.5	105	108.3	103.3	97.3	95.2	94.2
High	Q01085	Nucleolysin TIAR	8	TIAL1	0.0976108	0.0296747	-0.0454314	0.259175	-0.142417	0.0083047	98.7	105.6	95.6	101.2	94	101.1	104.9	107.3	104.6	96.3	96.4	94.2
High	Q5SNV9	Uncharacterized protein C1orf167	1	C1orf167	-0.0409718	0.539839	-0.184425	0.0233061	-0.142417	0.0814747	105.2	102.2	92.6	111	105.1	99.5	97.1	104.5	105.1	98.7	90.8	88.3
High	Q96DT6	Cysteine protease ATG4C	1	ATG4C	-0.0306192	0.732685	-0.172994	0.0854316	-0.142417	0.181176	104.7	102.5	92.8	116.3	92	105.9	101	101.1	105.3	92.6	90.7	95.2
High	Q13510	Acid ceramidase	10	ASAH1	-0.0101344	0.897833	-0.153607	0.0707396	-0.142417	0.111354	103.7	103	93.3	99.2	99.3	112.7	106.8	99.4	102.8	89	99.7	91.2
High	Q13610	Periodic tryptophan protein 1 homolog	10	PWP1	0.0565835	0.19244	-0.086201	0.0715093	-0.142417	0.0131937	100.6	104.6	94.7	100.6	101	100.2	102	108.2	103.7	99.4	93.2	91.7
High	O75150	E3 ubiquitin-protein ligase BRE1B	29	RNF40	0.0962619	0.0587466	-0.046921	0.353	-0.142417	0.019037	98.8	105.6	95.6	99.2	95.6	101.4	108.1	107.8	100.9	99.2	93.6	94.1
High	Q9BRX5	DNA replication complex GINS protein PSF3	10	GINS3	0.23634	0.00214847	0.0935602	0.114748	-0.142417	0.0281091	92.5	108.9	98.7	94.4	89.1	93.9	109.5	110.8	106.4	105.3	94.8	95.9
High	P23025	DNA repair protein complementing XP-A cells	1	XPA	0.259423	0.00154908	0.116365	0.0662562	-0.142417	0.0301517	91.5	109.4	99.1	86	94.6	93.7	113	103.4	112	98.8	98.7	99.8
High	Q15831	Serine/threonine-protein kinase STK11	5	STK11	0.261832	0.00172765	0.120352	0.0644761	-0.142417	0.0353681	91.3	109.5	99.2	93.9	88.3	91.6	113.3	108.1	107	93.9	105.6	98.2
High	P42695	Condensin-2 complex subunit D3	30	NCAPD3	0.334568	1.58828e-05	0.192825	0.000433231	-0.140826	0.00197938	88.1	111.1	100.8	87.3	89	88.1	108.7	113.4	111.3	101.5	99	101.7
High	Q9Y6V7	Probable ATP-dependent RNA helicase DDX49	16	DDX49	0.347099	0.000258822	0.206643	0.00507159	-0.140826	0.0243681	87.6	111.4	101.1	88.3	87.7	86.7	106.9	117.5	109.8	105.2	98.2	99.8
High	Q8WYA0	Intraflagellar transport protein 81 homolog	6	IFT81	0.447844	0.000298881	0.308011	0.0028805	-0.140826	0.0606519	83.3	113.6	103.1	78	83	88.8	105.9	119.2	115.8	104.2	104.6	100.5
High	Q15059	Bromodomain-containing protein 3	19	BRD3	0.194087	0.000132903	0.0524159	0.0771837	-0.140826	0.00123295	94.3	107.9	97.8	94	93	96	107.6	107	109	96.7	98.5	98.2
High	Q9NZ32	Actin-related protein 10	10	ACTR10	0.0271541	0.43794	-0.112475	0.0138472	-0.140826	0.00721748	101.9	103.9	94.2	101.2	101.3	103.1	105.1	105.3	101.2	90.6	95.2	96.9
High	Q96AG4	Leucine-rich repeat-containing protein 59	18	LRRC59	0.0271541	0.466938	-0.114035	0.01607	-0.140826	0.00860689	101.9	103.9	94.2	99.5	105.9	100.4	105.5	102.7	103.5	96.4	91.7	94.5
High	Q15286	Ras-related protein Rab-35	11	RAB35	0.0426443	0.165136	-0.0985055	0.0101228	-0.140826	0.00273696	101.2	104.2	94.6	102.9	99.2	101.6	104.9	105.7	102.1	94.2	95.8	93.7
High	Q96ME7	Zinc finger protein 512	15	ZNF512	0.0786098	0.0472757	-0.0619024	0.11059	-0.140826	0.00622917	99.6	105.1	95.3	98.6	98.3	101.8	105	104.3	106.1	92.2	99	94.8
Medium	Q9UPR0	Inactive phospholipase C-like protein 2	1	PLCL2	-0.189351	0.105463	-0.32916	0.016668	-0.140826	0.298107	112.2	98.5	89.3	103.9	109.5	123.3	93.6	105.9	95.9	79.2	99.8	88.9
High	Q8N9L9	Acyl-coenzyme A thioesterase 4	4	ACOT4	-0.158429	0.291884	-0.298673	0.0726923	-0.140826	0.434939	110.7	99.3	90	109.6	105.5	117.2	103.9	82.2	111.7	78.8	86	105.2
High	Q8IXK0	Polyhomeotic-like protein 2	8	PHC2	0.0257376	0.531102	-0.114035	0.0232935	-0.140826	0.0133699	102	103.8	94.2	102.4	101.7	101.8	105.7	99.4	106.4	90.8	97.3	94.5
High	Q12894	Interferon-related developmental regulator 2	6	IFRD2	0.0328061	0.553594	-0.109359	0.0722396	-0.140826	0.0373771	101.7	104	94.3	98.4	105.5	101.2	105.7	99.8	106.5	90.7	92.4	99.8
Medium	P57057	Glycerol-3-phosphate transporter	1	SLC37A1	0.111031	0.72615	-0.0291463	0.929304	-0.140826	0.693018	98.1	105.9	96.1	100.2	70.3	123.7	80.1	105.9	131.7	70.2	112.9	105.1
High	Q9Y6Y0	Influenza virus NS1A-binding protein	5	IVNS1ABP	0.117695	0.156811	-0.0232698	0.792191	-0.140826	0.121826	97.7	106	96.2	94.8	99.5	99	99.7	115.1	103.3	101.9	88.7	98
High	Q5T749	Keratinocyte proline-rich protein	1	KPRP	0.172488	0.574258	0.0313952	0.926377	-0.140826	0.676648	95.3	107.4	97.4	97.7	126.2	62	107.2	95.5	119.3	69.3	114	108.7
High	P63272	Transcription elongation factor SPT4	4	SUPT4H1	0.166073	0.00952057	0.0257376	0.642984	-0.140826	0.0265693	95.5	107.2	97.3	96.4	90.1	100.1	104.5	109.3	107.8	100.7	96.9	94.1
High	A6NJG2	Ankyrin repeat domain-containing protein SOWAHD	4	SOWAHD	0.313826	0.00740292	0.173767	0.0907762	-0.140826	0.145708	89	110.7	100.4	83	88.2	95.8	116.4	103.7	111.9	90.9	106.1	104.1
High	O75956	Cyclin-dependent kinase 2-associated protein 2	2	CDK2AP2	0.352759	0.00102353	0.212881	0.0158097	-0.140826	0.065493	87.3	111.5	101.2	86.8	83.3	91.8	110.1	104.6	119.8	98.6	103	101.9
High	Q8TED0	U3 small nucleolar RNA-associated protein 15 homolog	20	UTP15	0.269033	3.63583e-05	0.129613	0.00242998	-0.139236	0.00169694	90.9	109.6	99.5	91.3	91.4	90.2	106.9	111.5	110.4	99.8	98.8	99.8
High	Q562E7	WD repeat-containing protein 81	6	WDR81	-0.349235	0.000289582	-0.488026	6.67407e-05	-0.139236	0.066498	120.1	94.3	85.6	126.1	114.7	119.6	92.7	92.4	97.7	81.2	87.7	87.9
High	Q8IUI8	Cytokine receptor-like factor 3	9	CRLF3	0.375178	0.00024214	0.235114	0.00369507	-0.139236	0.0312479	86.4	112	101.7	84.6	84.7	89.8	108.9	109	118	97.5	102.4	105.1
High	O43159	Ribosomal RNA-processing protein 8	15	RRP8	0.195348	0.000221261	0.0565835	0.0857691	-0.139236	0.00207578	94.2	107.8	98	92.4	94	96.3	107.6	106.8	109.1	97.6	99.5	96.7
High	Q99986	Serine/threonine-protein kinase VRK1	22	VRK1	0.214125	0.000295146	0.0745054	0.0537794	-0.139236	0.00403212	93.4	108.3	98.3	93.5	92.7	94	110.3	107.2	107.4	99.4	100.7	94.9
High	Q92698	DNA repair and recombination protein RAD54-like	9	RAD54L	0.271426	0.00066662	0.132248	0.0271373	-0.139236	0.020867	90.8	109.6	99.5	86.3	96	90.2	111.6	106.6	110.7	98.7	97.4	102.5
High	Q66K64	DDB1- and CUL4-associated factor 15	3	DCAF15	0.369606	0.000765142	0.230203	0.0105634	-0.139236	0.0632937	86.6	111.9	101.6	88.6	83.1	88.1	103.7	120.3	111.6	101.4	100.2	103.1
High	O15027	Protein transport protein Sec16A	40	SEC16A	0.015783	0.545302	-0.123434	0.00160737	-0.139236	0.00147543	102.4	103.6	94	102.6	102	102.7	103.2	102.5	104.9	92.4	95.1	94.7
High	P49914	5-formyltetrahydrofolate cyclo-ligase	4	MTHFS	-0.168123	0.0202228	-0.307573	0.00137873	-0.139236	0.0759262	111.2	99	89.9	110.3	112.5	110.6	102.5	93.8	100.6	81.9	93.7	93.9
High	Q9H9S4	Calcium-binding protein 39-like	5	CAB39L	-0.0365259	0.436414	-0.176251	0.00577422	-0.139236	0.0248991	104.9	102.3	92.8	107.3	103.7	103.7	102.8	99.9	104.1	87.1	97.3	94
High	P11717	Cation-independent mannose-6-phosphate receptor	63	IGF2R	0.0496308	0.101387	-0.0908029	0.0120088	-0.139236	0.00223736	100.9	104.4	94.8	100.8	100	101.9	102.1	106.8	104.2	94.2	94.8	95.3
High	P04406	Glyceraldehyde-3-phosphate dehydrogenase	21	GAPDH	0.0143553	0.808326	-0.125006	0.050919	-0.139236	0.0455161	102.5	103.5	94	98.1	104.6	104.8	103.7	105.3	101.5	100.8	91.5	89.7
High	P20340	Ras-related protein Rab-6A	5	RAB6A	0.0635029	0.186096	-0.07552	0.140184	-0.139236	0.0224611	100.2	104.7	95.1	98.6	99.7	102.3	108.3	100	105.9	90.9	96.8	97.6
High	Q8NDN9	RCC1 and BTB domain-containing protein 1	1	RCBTB1	0.0703893	0.463713	-0.0679388	0.508853	-0.139236	0.202789	99.9	104.9	95.3	96.3	106.7	96.5	95.4	103.5	115.8	101.3	95.5	89
High	Q15011	Homocysteine-responsive endoplasmic reticulum-resident ubiquitin-like domain member 1 protein	2	HERPUD1	-0.307573	0.00115834	-0.448115	0.000221355	-0.139236	0.0956698	118	95.4	86.6	123.9	112.6	117.6	89.4	94.6	102.1	87.6	87.4	84.8
High	Q9H2D6	TRIO and F-actin-binding protein	8	TRIOBP	-0.258425	0.00648815	-0.395929	0.000956121	-0.139236	0.142807	115.6	96.6	87.8	109.7	111	126	96	95	98.9	92.5	87.5	83.4
High	A0JNW5	UHRF1-binding protein 1-like	16	UHRF1BP1L	0.129613	0.00500699	-0.00868224	0.808255	-0.139236	0.00569261	97.2	106.3	96.5	94	97.3	100.2	104.9	105.1	109	96.3	96.1	97.2
High	Q86US8	Telomerase-binding protein EST1A	6	SMG6	0.189034	0.00976628	0.0482362	0.432365	-0.139236	0.0428174	94.5	107.7	97.8	94.6	94.2	94.8	103.8	103.1	116.3	99	98.3	96
High	P21127	Cyclin-dependent kinase 11B	29	CDK11B	0.10165	0.00215305	-0.0365259	0.142146	-0.139236	0.000859765	98.4	105.6	95.9	99.4	98.3	97.6	106.2	104.7	106	95.8	95.6	96.4
High	P09960	Leukotriene A-4 hydrolase	29	LTA4H	-0.314733	1.94351e-05	-0.452057	4.24187e-06	-0.137648	0.00604884	118.4	95.1	86.5	117.8	120.5	116.9	95.9	93.6	95.9	84.6	85.9	89
High	P61923	Coatomer subunit zeta-1	5	COPZ1	0.304511	0.000348467	0.167358	0.00963031	-0.137648	0.020809	89.3	110.3	100.3	89.2	85.9	92.9	110.8	113.1	107.2	102.9	102.4	95.7
High	Q6P4R8	Nuclear factor related to kappa-B-binding protein	7	NFRKB	0.350497	0.0003589	0.212881	0.00623442	-0.137648	0.0340446	87.4	111.4	101.2	87.6	87.8	86.7	103.6	115.5	115.1	99.8	104.1	99.8
High	Q8NHQ9	ATP-dependent RNA helicase DDX55	22	DDX55	0.159629	0.000359	0.0229004	0.43399	-0.137648	0.00138139	95.8	107	97.3	96.8	93.6	97	107.1	107.2	106.6	97.1	96.7	97.9
High	Q9NQW7	Xaa-Pro aminopeptidase 1	24	XPNPEP1	0.171207	0.000563583	0.0342157	0.284227	-0.137648	0.00290214	95.2	107.3	97.5	92.8	97	95.9	109	105.9	106.8	96.1	98.1	98.4
High	Q15061	WD repeat-containing protein 43	22	WDR43	0.189034	0.000481606	0.051024	0.147326	-0.137648	0.00377447	94.5	107.7	97.9	93	96.8	93.6	106.3	110.1	106.6	98.4	96	99.2
High	P21675	Transcription initiation factor TFIID subunit 1	14	TAF1	0.190299	0.000299863	0.0538064	0.1065	-0.137648	0.00266308	94.4	107.7	97.9	93.8	93.5	95.8	105.5	107	110.6	97.7	98.1	98
High	Q96F86	Enhancer of mRNA-decapping protein 3	17	EDC3	0.210389	0.000456638	0.0717627	0.0734617	-0.137648	0.00570672	93.5	108.2	98.3	90.1	96.1	94.3	106.8	108.8	109	100.8	97.5	96.6
High	P09497	Clathrin light chain B	11	CLTB	0.255803	0.000232209	0.117695	0.0149779	-0.137648	0.00747627	91.5	109.2	99.3	89.7	94.9	89.9	105.5	110.9	111.3	99.4	99	99.5
High	Q7Z5J4	Retinoic acid-induced protein 1	6	RAI1	0.237564	0.000602812	0.100305	0.0426324	-0.137648	0.0121808	92.3	108.8	98.9	87.2	95.8	93.8	111.1	108.4	106.9	98.6	98.1	100.1
High	Q9H993	Protein-glutamate O-methyltransferase	13	C6orf211; ARMT1	-0.077041	0.0239326	-0.21424	0.000190916	-0.137648	0.00348183	106.7	101.2	92	108.5	104.6	107.1	101.5	102.2	100	90.1	92.6	93.5
High	P32121	Beta-arrestin-2	8	ARRB2	-0.132894	0.0149518	-0.270556	0.000563557	-0.137648	0.026769	109.5	99.8	90.7	110.3	108.4	109.7	93.9	105.4	100.1	91	90.4	90.7
High	Q6IBW4	Condensin-2 complex subunit H2	8	NCAPH2	-0.0159576	0.704645	-0.153607	0.00658128	-0.137648	0.016453	103.9	102.7	93.4	103.5	102.7	105.5	100.2	107.2	100.8	97	91.6	91.6
High	Q14161	ARF GTPase-activating protein GIT2	17	GIT2	0.100305	0.0129586	-0.0380063	0.285253	-0.137648	0.00477111	98.5	105.6	95.9	99.1	97.7	98.6	107.6	102.7	106.4	93.5	96	98.3
High	O00221	NF-kappa-B inhibitor epsilon	3	NFKBIE	-0.0350469	0.728543	-0.171368	0.107565	-0.137648	0.223774	104.8	102.3	93	112.6	94.5	107.1	112.6	93	101.2	93.7	93.2	92
High	Q8NDH3	Probable aminopeptidase NPEPL1	8	NPEPL1	0.0648829	0.180129	-0.0740006	0.146913	-0.137648	0.0227473	100.1	104.7	95.2	99.6	99.1	101.7	110.1	99.7	104.3	92.8	97.5	95.2
High	Q7L8J4	SH3 domain-binding protein 5-like	3	SH3BP5L	0.0840643	0.521472	-0.0528949	0.709707	-0.137648	0.347825	99.2	105.1	95.6	91.6	104.5	101.5	112.8	100.9	101.8	91	83	113
High	Q9BRT6	Protein LLP homolog	3	LLPH	0.141433	0.0793696	0.00432161	0.96537	-0.137648	0.105177	96.6	106.6	96.8	95	91.1	103.7	107.1	108.4	104.3	96.6	104.5	89.4
High	Q92551	Inositol hexakisphosphate kinase 1	5	IP6K1	0.144046	0.0694377	0.0071955	0.935568	-0.137648	0.0987269	96.5	106.6	96.9	96.2	94.5	98.7	97.8	114	108.1	100.4	99.2	91.1
High	O00762	Ubiquitin-conjugating enzyme E2 C	5	UBE2C	0.155749	0.0595156	0.0186342	0.830433	-0.137648	0.106303	95.9	106.9	97.2	97.1	94	96.8	105.3	112.6	102.7	107	93	91.5
High	P04732	Metallothionein-1E	1	MT1E	0.181421	0.19244	0.0426443	0.769552	-0.137648	0.346521	94.8	107.5	97.7	110.7	95.9	77.8	106.7	106	109.7	94.3	107.4	91.4
High	Q6QNY1	Biogenesis of lysosome-related organelles complex 1 subunit 2	4	BLOC1S2	0.226509	0.112849	0.0894982	0.534998	-0.137648	0.340402	92.8	108.5	98.7	84.9	92	101.4	105.4	95.4	124.8	90.5	100.7	104.8
Medium	Q53HV7	Single-strand selective monofunctional uracil DNA glycosylase	1	SMUG1	0.375178	0.0914322	0.238787	0.281702	-0.137648	0.52083	86.3	111.9	101.8	108.5	74.6	75.7	125.5	92.4	117.9	107.9	108.8	88.7
High	P36871	Phosphoglucomutase-1	23	PGM1	-0.104697	0.0057541	-0.24127	9.80971e-05	-0.137648	0.00356144	108.1	100.5	91.4	109.7	106.8	107.6	99.9	99.5	102.2	89.4	91.6	93.3
High	P32780	General transcription factor IIH subunit 1	7	GTF2H1	0.132248	0.00743492	-0.00578235	0.918405	-0.137648	0.00956007	97	106.3	96.7	96.5	94.3	100.1	106	106	107.1	93.7	100.5	95.8
High	Q8IX90	Spindle and kinetochore-associated protein 3	9	SKA3	0.263034	0.0045184	0.124328	0.10344	-0.137648	0.0747224	91.2	109.4	99.4	88.2	96.2	89.1	108.4	110.6	109.2	106.6	90.9	100.8
High	Q01780	Exosome component 10	43	EXOSC10	0.204141	4.15941e-05	0.0676387	0.01607	-0.137648	0.000643909	93.7	108	98.2	93.3	93.9	94	108.6	108.1	107.4	98.2	97.9	98.6
High	Q9UQB8	Brain-specific angiogenesis inhibitor 1-associated protein 2	11	BAIAP2	-0.380822	7.45855e-06	-0.516636	2.30851e-06	-0.136062	0.0074759	121.6	93.4	85	119.4	124.4	121.2	92.8	92.3	95	83.2	85.6	86.2
High	Q8N960	Centrosomal protein of 120 kDa	12	CEP120	0.265437	0.000242085	0.128293	0.0122856	-0.136062	0.00942819	91	109.4	99.6	88.7	92.5	92	107.7	108.3	112.2	95.7	101	102
High	Q9UIM3	FK506-binding protein-like	6	FKBPL	0.311503	0.00059625	0.175045	0.0135371	-0.136062	0.0336262	89	110.5	100.5	88.1	87.6	91.4	109.3	104.5	117.6	99.3	100.7	101.5
High	Q96C19	EF-hand domain-containing protein D2	13	EFHD2	-0.0558912	0.132002	-0.192645	0.000924765	-0.136062	0.00863882	105.7	101.7	92.5	101.9	108.5	106.8	103	99.3	102.9	92.8	91.8	93.1
High	Q9Y305	Acyl-coenzyme A thioesterase 9, mitochondrial	13	ACOT9	-0.103147	0.0193421	-0.239566	0.000391192	-0.136062	0.0121018	108	100.5	91.5	105.9	108.1	109.9	101.6	98	101.9	87.8	92.4	94.3
High	Q9H3H1	tRNA dimethylallyltransferase, mitochondrial	9	TRIT1	0.0799754	0.100075	-0.0558912	0.255476	-0.136062	0.0220686	99.4	105.1	95.6	100.1	99.6	98.4	101.7	110.8	102.7	97	97.4	92.4
High	E9PRG8	Uncharacterized protein C11orf98	3	LOC102288414; C11orf98	0.111031	0.0358419	-0.0247367	0.626119	-0.136062	0.0229091	98	105.8	96.3	96.8	98.2	98.8	102.5	111.1	103.7	100.2	94.4	94.3
High	Q9NY61	Protein AATF	16	AATF	0.269033	2.51304e-05	0.133564	0.00136615	-0.134477	0.00150775	90.9	109.4	99.7	89.1	91.4	92	110.4	107.9	110	100.2	100	99
High	Q9HC38	Glyoxalase domain-containing protein 4	14	GLOD4	0.27858	2.58277e-05	0.144046	0.00118307	-0.134477	0.00180281	90.4	109.7	99.9	89.8	91.3	90.2	110	108	110.9	100.8	101	98
High	Q86YS7	C2 domain-containing protein 5	23	C2CD5; KIAA0528	0.448901	8.35024e-06	0.313826	7.91923e-05	-0.134477	0.00477111	83.1	113.5	103.4	83.8	82.8	82.8	113.8	111.7	114.9	99.6	104.3	106.3
High	Q06609	DNA repair protein RAD51 homolog 1	5	RAD51	0.364012	8.13594e-05	0.230203	0.00130283	-0.134477	0.0141531	86.7	111.6	101.7	87.2	88.3	84.6	109.4	115	110.4	101	98	106
High	O43566	Regulator of G-protein signaling 14	8	RGS14	-0.0247367	0.519355	-0.158429	0.0034957	-0.134477	0.0121215	104.2	102.4	93.4	105.1	102.8	104.7	98.1	106.3	102.9	94	94.3	91.8
High	O95319	CUGBP Elav-like family member 2	10	CELF2	0.0524159	0.136973	-0.0816138	0.0354764	-0.134477	0.00597087	100.6	104.3	95.1	101.8	100.2	100	100.9	107	105.1	96.8	94.7	93.7
High	Q00722	1-phosphatidylinositol 4,5-bisphosphate phosphodiesterase beta-2	9	PLCB2	0.0356239	0.506441	-0.0985055	0.1065	-0.134477	0.0471953	101.4	104	94.7	97.7	100.4	105.9	105.7	99.1	107.1	90.2	95.6	98.2
High	P42773	Cyclin-dependent kinase 4 inhibitor C	9	CDKN2C	0.0813396	0.192485	-0.0528949	0.399749	-0.134477	0.0621959	99.3	105	95.7	104.1	94.2	99.6	105.1	99.5	110.5	93.3	99.1	94.6
High	P48200	Iron-responsive element-binding protein 2	20	IREB2	0.121679	0.172904	-0.011588	0.907049	-0.134477	0.167349	97.4	106	96.6	103.8	91.6	96.7	97.5	115.5	105.1	101.4	91.8	96.6
High	Q5T9S5	Coiled-coil domain-containing protein 18	8	CCDC18	0.187768	0.0920074	0.0538064	0.626044	-0.134477	0.235787	94.4	107.6	98	92.4	99.5	91.3	96.1	121.4	105.2	102.8	93.7	97.6
High	P16401	Histone H1.5	18	HIST1H1B	0.226509	0.103376	0.0922074	0.507736	-0.134477	0.334225	92.7	108.5	98.8	95.9	84.3	97.9	126.3	103.3	95.8	99.5	94.3	102.6
High	Q8IY92	Structure-specific endonuclease subunit SLX4	4	SLX4	0.279768	0.0275436	0.144046	0.218919	-0.134477	0.239371	90.4	109.7	99.9	89.4	96	85.7	100.8	117.1	111.3	100	111.1	88.6
High	Q8WVB3	Hexosaminidase D	1	HEXDC	0.306846	0.0656774	0.172488	0.287269	-0.134477	0.397042	89.2	110.3	100.5	88.9	97.9	80.8	119.3	94.6	117	85.5	105.8	110.3
High	O96018	Amyloid beta A4 precursor protein-binding family A member 3	2	APBA3	0.312665	0.0515456	0.177599	0.251127	-0.134477	0.368923	88.9	110.5	100.6	91.2	104.2	71.4	113.8	108.6	109	88.6	107.8	105.4
High	P45877	Peptidyl-prolyl cis-trans isomerase C	3	PPIC	-0.207561	0.00223595	-0.341903	0.000217358	-0.134477	0.0381885	113	97.9	89.1	112.3	111.2	115.6	95.8	104.2	93.6	91	87.7	88.6
High	P33981	Dual specificity protein kinase TTK	14	TTK	0.167358	0.006478	0.0328061	0.510786	-0.134477	0.0236368	95.4	107.1	97.6	97.1	96.5	92.5	102.7	108.1	110.3	100.8	93.6	98.3
High	Q99933	BAG family molecular chaperone regulator 1	10	BAG1	0.168642	0.00773528	0.0342157	0.513453	-0.134477	0.0281436	95.3	107.1	97.6	93.8	98.9	93.1	104.9	111.4	105	100.1	99.6	93
High	Q8TF68	Zinc finger protein 384	2	ZNF384	0.304511	0.00105776	0.169925	0.0222168	-0.134477	0.0484303	89.3	110.3	100.5	87.3	91.8	88.8	102.6	116.8	111.4	98.4	102.4	100.5
High	A6NCE7	Microtubule-associated proteins 1A/1B light chain 3 beta 2	1	MAP1LC3B2	0.361768	0.00254579	0.227741	0.02688	-0.134477	0.13029	86.8	111.5	101.6	87.7	92.1	80.7	103.7	120.8	110.1	106.6	98.6	99.7
High	Q9NRG9	Aladin	14	AAAS	0.246104	7.63884e-05	0.1137	0.00579124	-0.132894	0.00285656	91.8	108.9	99.3	91	92.9	91.6	106.3	111.5	108.9	99.9	98.5	99.6
High	O75691	Small subunit processome component 20 homolog	63	UTP20	0.252173	2.89776e-05	0.120352	0.00197967	-0.132894	0.00139448	91.5	109	99.5	92.3	91.7	90.5	107.3	110.2	109.4	99.6	98.7	100.1
High	Q9UBE0	SUMO-activating enzyme subunit 1	24	SAE1	0.389567	4.39958e-06	0.255803	5.784e-05	-0.132894	0.00151888	85.6	112.1	102.2	85.3	86.6	85	114.3	110.7	111.4	102.6	102.9	101.2
High	P07311	Acylphosphatase-1	6	ACYP1	0.468844	0.000266481	0.336855	0.00202869	-0.132894	0.0771729	82.3	113.9	103.9	83.9	78.5	84.4	114.3	107.7	119.6	96.7	108.1	106.9
High	O14681	Etoposide-induced protein 2.4 homolog	3	EI24	0.698663	6.90361e-06	0.566572	3.11498e-05	-0.132894	0.0217268	73.1	118.6	108.3	74	74.1	71.2	115.4	123.8	116.7	112	103.6	109.2
High	Q5VWX1	KH domain-containing, RNA-binding, signal transduction-associated protein 2	2	KHDRBS2	1.06074	1.50791e-05	0.928276	4.48887e-05	-0.132894	0.102125	60.1	125.5	114.4	63.1	56.8	60.5	120.7	126.8	128.8	103.9	124.1	115.3
High	O00193	Small acidic protein	6	C11orf58	0.194087	0.00015627	0.0621217	0.0459069	-0.132894	0.00198554	94.1	107.7	98.2	92.6	93.5	96.1	108.5	108.3	106.2	99	98	97.8
High	Q08378	Golgin subfamily A member 3	50	GOLGA3	-0.0454314	0.197136	-0.179515	0.00119727	-0.132894	0.00863121	105.2	101.9	92.9	104.7	106.8	104.1	101	99.2	105.5	92.3	94.9	91.5
High	Q6P4F7	Rho GTPase-activating protein 11A	11	ARHGAP11A	-0.117161	0.0554149	-0.248108	0.00243694	-0.132894	0.0628327	108.5	100.1	91.3	109.3	108.4	107.9	94.9	105.8	99.6	96.3	91.4	86.4
High	Q8TDQ1	CMRF35-like molecule 1	5	CD300LF	-0.0439433	0.2962	-0.176251	0.00330106	-0.132894	0.0197758	105.1	101.9	93	106.3	104	105	104.9	96.5	104.4	91.5	92.5	95
High	Q13190	Syntaxin-5	9	STX5	0.100305	0.0201237	-0.0320936	0.405751	-0.132894	0.00889257	98.3	105.5	96.2	97.8	98.8	98.5	104.1	102.3	110	95.2	96.1	97.3
High	Q96K80	Zinc finger CCCH domain-containing protein 10	1	ZC3H10	-0.0846703	0.748071	-0.217591	0.418512	-0.132894	0.668501	107	100.9	92	74	115.6	131.5	87.4	90.9	124.6	99.3	85.3	91.4
High	O95999	B-cell lymphoma/leukemia 10	4	BCL10	-0.0709665	0.405491	-0.204233	0.0393215	-0.132894	0.184831	106.4	101.3	92.4	118.1	98.9	102.1	97.6	107.6	98.6	94.1	90.6	92.3
High	O15347	High mobility group protein B3	11	HMGB3	0.126973	0.0151453	-0.00578235	0.893724	-0.132894	0.017454	97.2	106.1	96.7	95.9	94.7	100.9	108.4	107	102.8	96.4	99.8	94
High	Q6AI39	GLTSCR1-like protein	3	GLTSCR1L; KIAA0240	0.145351	0.0738541	0.0114956	0.891395	-0.132894	0.115078	96.4	106.5	97.1	96.7	97.2	95.1	103.3	99.2	117	100.6	97.4	93.3
High	P49336	Cyclin-dependent kinase 8	1	CDK8	0.284514	0.0280583	0.15056	0.209422	-0.132894	0.253497	90.1	109.8	100.1	90.9	87.4	92.1	103.1	126	100.2	94.8	104.8	100.6
High	Q9Y3B2	Exosome complex component CSL4	8	EXOSC1	0.128293	0.00277389	-0.00578235	0.884971	-0.132894	0.00376158	97.1	106.1	96.8	97	97.3	97	108.3	104.6	105.5	99	97.1	94.2
High	Q6PFW1	Inositol hexakisphosphate and diphosphoinositol-pentakisphosphate kinase 1	10	PPIP5K1	0.166073	0.00691468	0.0328061	0.509865	-0.132894	0.0253283	95.4	107	97.6	93	93.7	99.4	107.8	104.1	109.2	93.9	102	96.9
High	Q6PK04	Coiled-coil domain-containing protein 137	10	CCDC137	0.172488	0.00860672	0.0398403	0.467627	-0.132894	0.034617	95.1	107.2	97.7	97.3	97	90.9	102.9	111	107.6	101.1	93.6	98.5
High	Q9NQT5	Exosome complex component RRP40	11	EXOSC3	0.201634	0.00243031	0.0703893	0.171718	-0.132894	0.0229934	93.8	107.8	98.4	94.7	91.1	95.5	107.8	111.1	104.7	98.6	102.6	94
High	Q9UBT2	SUMO-activating enzyme subunit 2	30	UBA2	0.408168	2.94992e-06	0.27739	3.1875e-05	-0.131313	0.00135496	84.8	112.5	102.7	83.9	85.9	84.5	113.8	111.9	111.8	104.1	102.6	101.4
High	Q9NVX2	Notchless protein homolog 1	12	NLE1	0.353888	8.17819e-05	0.222805	0.00131593	-0.131313	0.0142862	87.1	111.3	101.6	85.5	90.8	84.9	109.8	111.4	112.7	104.7	97.4	102.8
High	Q96MX6	WD repeat-containing protein 92	8	WDR92	0.435095	9.93768e-05	0.304511	0.000921159	-0.131313	0.034598	83.6	113.1	103.3	78.4	87.6	84.8	109.9	110.8	118.5	101.2	103.6	105
High	O14730	Serine/threonine-protein kinase RIO3	8	RIOK3	-0.0816138	0.0860025	-0.212568	0.00166702	-0.131313	0.0261943	106.8	101	92.2	109.2	107.4	103.8	98.2	106	98.8	90	94	92.7
High	Q9H0W9	Ester hydrolase C11orf54	7	C11orf54	0.0827026	0.0410806	-0.0484122	0.204556	-0.131313	0.0088143	99.1	105	95.9	98.9	97.1	101.5	107.3	102.2	105.5	95.5	98.3	93.8
High	P00338	L-lactate dehydrogenase A chain	21	LDHA	0.0908534	0.0251872	-0.0424568	0.261864	-0.131313	0.00736144	98.8	105.2	96	98.9	99.8	97.7	103.9	107.9	103.8	99	93.2	95.8
High	Q9H1C7	Cysteine-rich and transmembrane domain-containing protein 1	1	CYSTM1	-0.249822	0.11542	-0.382702	0.0328917	-0.131313	0.494407	115	96.7	88.3	126.2	99.5	119.3	99.3	84.1	106.6	76.7	86.7	101.5
High	Q14680	Maternal embryonic leucine zipper kinase	1	MELK	-0.103147	0.429085	-0.232769	0.0998779	-0.131313	0.390145	107.8	100.4	91.7	109.1	113	101.4	100.1	114.3	87	82.3	103.2	89.7
High	Q6NYC8	Phostensin	8	PPP1R18	0.120352	0.0597992	-0.011588	0.861414	-0.131313	0.0568562	97.4	105.9	96.7	96.5	97.7	98.1	104.9	101.8	111	95	91.7	103.3
High	Q8TCF1	AN1-type zinc finger protein 1	6	ZFAND1	0.129613	0.0126076	-0.00144342	0.991502	-0.131313	0.0176398	97	106.1	96.9	100.7	95.8	94.4	107.6	103.4	107.3	96	100.5	94.3
High	Q8N9M1	Uncharacterized protein C19orf47	4	C19orf47	0.132248	0.081485	0.00144197	0.994773	-0.131313	0.10156	96.9	106.2	96.9	99.1	88.6	103	110.8	100.8	106.9	93.7	98.3	98.8
Medium	Q9C086	INO80 complex subunit B	1	INO80B	0.141433	0.0533806	0.0100637	0.898289	-0.131313	0.083778	96.5	106.4	97.1	101.9	97.2	90.3	100.9	106.1	112.3	95.7	94.6	101
High	Q9NZJ4	Sacsin	29	SACS	0.125651	0.00753421	-0.00578235	0.884435	-0.131313	0.00916286	97.2	106	96.8	94.9	99.4	97.3	102	108.5	107.5	97.3	96.6	96.5
High	Q99426	Tubulin-folding cofactor B	10	TBCB	0.125651	0.00260264	-0.00578235	0.857798	-0.131313	0.00341109	97.2	106	96.8	96.8	97.1	97.7	104	107.7	106.4	94.6	96.9	98.9
High	Q99807	5-demethoxyubiquinone hydroxylase, mitochondrial	4	COQ7	0.200379	0.00858031	0.0690147	0.285039	-0.131313	0.0577858	93.8	107.8	98.4	98	92.6	90.8	115	102.6	105.8	95.9	98.2	101
High	Q9BTY7	Protein HGH1 homolog	14	FAM203B; FAM203A; HGH1	-0.265345	2.89869e-05	-0.395929	4.96472e-06	-0.129734	0.00438677	115.8	96.3	88	114.9	114.9	117.5	95.5	98.4	95	87.1	89.1	87.7
High	P24941	Cyclin-dependent kinase 2	11	CDK2	0.228973	8.05554e-05	0.0989585	0.00826801	-0.129734	0.00238687	92.5	108.4	99.1	91.8	93.7	92	108.4	109.1	107.8	98	97.6	101.6
High	Q96CT7	Coiled-coil domain-containing protein 124	16	CCDC124	0.255803	0.00017061	0.125651	0.0086472	-0.129734	0.00740375	91.3	109	99.7	89.3	93.8	90.9	106.6	108.2	112.3	100.3	97.9	100.7
High	Q9UN36	Protein NDRG2	2	NDRG2	-0.744197	3.73771e-06	-0.873027	2.3153e-06	-0.129734	0.104733	140	83.6	76.4	139.9	143	137.2	88.8	81.3	80.7	72.7	81.8	74.7
High	P22681	E3 ubiquitin-protein ligase CBL	23	CBL	0.832688	2.70509e-06	0.703101	9.08385e-06	-0.129734	0.0186209	68	121.2	110.8	66.7	68.6	68.9	118.9	119.2	125.3	107.4	108.6	116.3
High	O60885	Bromodomain-containing protein 4	19	BRD4	0.228973	0.000108836	0.0989585	0.0106071	-0.129734	0.00314565	92.5	108.4	99.1	92	91.2	94.3	109.6	107.3	108.3	99.1	101.1	97
High	P36776	Lon protease homolog, mitochondrial	39	LONP1	0.264236	0.000812059	0.136191	0.024725	-0.129734	0.0297437	90.9	109.2	99.9	90.1	91.1	91.5	113.6	104.1	110	95.6	103.3	100.8
High	Q13136	Liprin-alpha-1	17	PPFIA1	-0.0499049	0.208361	-0.181149	0.00204432	-0.129734	0.0155738	105.3	101.7	92.9	106.7	106.3	103	97.1	104.9	103.2	91.8	93.1	93.9
High	Q9NTZ6	RNA-binding protein 12	18	RBM12	0.0827026	0.0186416	-0.046921	0.143245	-0.129734	0.00382411	99.1	105	95.9	98.9	99.4	99	106.7	101.8	106.3	95.1	96.9	95.8
High	Q9NW38	E3 ubiquitin-protein ligase FANCL	2	FANCL	-0.0454314	0.466938	-0.176251	0.0202784	-0.129734	0.0839005	105.1	101.9	93.1	102.9	101.6	110.7	98.1	98.8	108.6	90.3	96.5	92.3
High	O14965	Aurora kinase A	10	AURKA	0.0635029	0.353756	-0.0664274	0.352568	-0.129734	0.100543	100	104.5	95.5	104.9	96.5	98.6	101.8	109.1	102.6	103.5	91.3	91.7
High	P62875	DNA-directed RNA polymerases I, II, and III subunit RPABC5	3	POLR2L	0.0935602	0.14518	-0.0350469	0.594575	-0.129734	0.0762473	98.6	105.2	96.2	99.4	91.7	104.6	107.4	102	106.2	96.5	100.2	91.9
High	Q9Y289	Sodium-dependent multivitamin transporter	4	SLC5A6	0.221568	0.0255265	0.0922074	0.306695	-0.129734	0.160631	92.8	108.2	98.9	93.1	94.7	90.8	101.4	118.1	105.1	106.4	92.4	98.1
High	Q13586	Stromal interaction molecule 1	11	STIM1	-0.118727	0.00540104	-0.248108	0.000156844	-0.129734	0.00835239	108.6	100	91.4	108.2	110.2	107.3	98.9	98.9	102.1	88.9	94.3	91
High	Q9Y657	Spindlin-1	3	SPIN1	0.254594	0.00398686	0.124328	0.0874991	-0.129734	0.075299	91.4	109	99.6	84.7	96.8	92.6	112.8	103.8	110.3	103.8	96.8	98.2
High	Q8TEQ6	Gem-associated protein 5	44	GEMIN5	0.368489	3.65834e-05	0.24123	0.000489693	-0.128156	0.0093957	86.4	111.5	102.1	86.1	89	84.2	108.5	113.4	112.7	102.9	99.2	104.1
High	P15531	Nucleoside diphosphate kinase A	6	NME1	0.381837	2.42169e-05	0.254594	0.000307071	-0.128156	0.00785414	85.8	111.8	102.3	84.5	85	87.9	109.1	114.6	111.8	105.1	101.8	100.1
High	Q8IV08	Phospholipase D3	4	PLD3	-0.531156	1.98871e-06	-0.657445	9.09046e-07	-0.128156	0.0154977	129	89.3	81.7	130.5	124.9	131.4	88.1	89.9	89.9	81	82.1	82.1
High	Q9P2D0	Inhibitor of Bruton tyrosine kinase	15	IBTK	0.291604	0.000119796	0.163499	0.00327842	-0.128156	0.0101061	89.7	109.8	100.5	88.7	92.8	87.6	106.6	112.6	110.2	99.8	99.3	102.4
High	O15397	Importin-8	16	IPO8	0.323082	0.000164053	0.194087	0.00317472	-0.128156	0.0187643	88.3	110.6	101.1	88.8	91.4	84.8	107.4	113	111.3	101.1	97.8	104.4
High	P46940	Ras GTPase-activating-like protein IQGAP1	83	IQGAP1	0.00863031	0.71161	-0.120294	0.00122947	-0.128156	0.00144071	102.5	103.1	94.3	103.8	102.3	101.5	103.5	102.5	103.5	94.8	93.7	94.5
High	Q96CD2	Phosphopantothenoylcysteine decarboxylase	4	PPCDC	-0.0985055	0.0342391	-0.226004	0.000809106	-0.128156	0.0216109	107.6	100.5	91.9	104.5	107.1	111.1	98.7	99.6	103.2	88.6	94.1	93.1
High	Q92610	Zinc finger protein 592	15	ZNF592	0.0799754	0.0130853	-0.0484122	0.0960816	-0.128156	0.00231166	99.2	104.9	95.9	99.8	97.9	99.9	103.1	105	106.5	95.1	96.8	95.8
High	P78356	Phosphatidylinositol 5-phosphate 4-kinase type-2 beta	6	PIP4K2B	0.0313952	0.557334	-0.0969617	0.0955486	-0.128156	0.0480128	101.5	103.7	94.8	100.2	104.2	100	106	97.1	108	91.6	96.9	96
High	Q9UGC7	Peptide chain release factor 1-like, mitochondrial	3	MTRF1L	0.0524159	0.266002	-0.0740006	0.142874	-0.128156	0.031632	100.4	104.2	95.4	96.2	99.9	105.2	105.1	101.5	106	96.2	97.9	92
High	Q9BRT3	Migration and invasion enhancer 1	4	MIEN1	0.0731347	0.142814	-0.0543923	0.284033	-0.128156	0.0333509	99.5	104.7	95.8	94.7	102.6	101.2	107.1	100.8	106.2	95.4	93.2	98.8
High	Q96MT8	Centrosomal protein of 63 kDa	4	CEP63	0.197865	0.046562	0.0690147	0.460403	-0.128156	0.183277	93.8	107.7	98.5	87.2	106.3	88.1	107.8	103.2	112	96.2	97.1	102.2
High	O94766	Galactosylgalactosylxylosylprotein 3-beta-glucuronosyltransferase 3	7	B3GAT3	-0.181149	0.000237425	-0.307573	1.91574e-05	-0.12658	0.00428947	111.5	98.4	90.1	112	109.3	113.2	98	98.8	98.5	88.4	91.1	90.9
High	Q96HE7	ERO1-like protein alpha	15	ERO1L; ERO1A	0.27858	8.43054e-05	0.153157	0.0027296	-0.12658	0.00666757	90.2	109.5	100.3	91.8	88.6	90.3	108	113.1	107.3	101.1	99	100.8
High	P00390	Glutathione reductase, mitochondrial	14	GSR	0.297485	9.67926e-05	0.171207	0.00238993	-0.12658	0.00981124	89.4	109.9	100.7	87.9	88.8	91.5	111.7	105.7	112.3	99.3	101.7	101.1
High	Q86UK7	Zinc finger protein 598	28	ZNF598	0.387363	5.95398e-06	0.260628	6.93099e-05	-0.12658	0.00249456	85.6	111.9	102.5	85	86.5	85.1	110	114.7	111.1	102.4	102.9	102.2
High	Q6PL18	ATPase family AAA domain-containing protein 2	42	ATAD2	0.214125	0.000206744	0.0867838	0.0228442	-0.12658	0.00455939	93.1	108	98.9	93	93.7	92.6	109.2	104.5	110.3	98.6	99.5	98.6
High	P13639	Elongation factor 2	49	EEF2	-0.0740006	0.0499151	-0.200913	0.000576155	-0.12658	0.00981124	106.4	101.1	92.6	105.6	107.9	105.5	99.8	103.8	99.6	95.6	91.1	91
High	Q15050	Ribosome biogenesis regulatory protein homolog	19	RRS1	0.0908534	0.0142951	-0.0350469	0.275104	-0.12658	0.00498869	98.6	105.1	96.3	100.3	98.8	96.9	105.2	103.9	106.2	97.9	97.3	93.6
High	Q16584	Mitogen-activated protein kinase kinase kinase 11	5	MAP3K11	-0.0969617	0.168321	-0.224317	0.0110579	-0.12658	0.128739	107.5	100.5	92	104	113.9	104.6	95.6	102.9	102.9	85.8	98.4	91.9
High	P27448	MAP/microtubule affinity-regulating kinase 3	5	MARK3	-0.0409718	0.50102	-0.168123	0.0233061	-0.12658	0.0889824	104.8	101.8	93.3	103.6	101.9	109	108.5	94.1	103	92.8	94.2	93
High	Q86U70	LIM domain-binding protein 1	2	LDB1	-0.0394883	0.701814	-0.166503	0.12189	-0.12658	0.263604	104.7	101.9	93.3	95.8	105.4	113	109.8	99.3	96.8	84	96.5	99.5
High	Q9BRP8	Partner of Y14 and mago	7	WIBG; PYM1	-0.00144342	0.991808	-0.12658	0.0218418	-0.12658	0.0308215	102.9	102.9	94.2	99.4	106.6	102.7	103.3	98.3	107	93.1	94.4	95.1
High	O95235	Kinesin-like protein KIF20A	10	KIF20A	0.0962619	0.136161	-0.0306192	0.648028	-0.12658	0.0806603	98.4	105.2	96.4	102.6	95.9	96.7	100.7	111.9	103	99.5	91.4	98.2
High	Q96SD1	Protein artemis	3	DCLRE1C	0.0976108	0.306812	-0.0291463	0.778708	-0.12658	0.226976	98.4	105.2	96.4	91.2	103.8	100.1	97.5	112	106.2	89	94.5	105.7
High	Q969E8	Pre-rRNA-processing protein TSR2 homolog	3	TSR2	0.145351	0.123702	0.0186342	0.855028	-0.12658	0.197882	96.2	106.4	97.4	97.5	104.7	86.3	98.8	106.9	113.5	98.8	93.6	99.8
High	Q5TB30	DEP domain-containing protein 1A	1	DEPDC1	0.290424	0.0645597	0.163499	0.283464	-0.12658	0.396931	89.7	109.7	100.5	91.2	95.1	83	92.1	121.1	116	92.5	112.1	97
High	Q9Y666	Solute carrier family 12 member 7	6	SLC12A7	0.167358	0.00766151	0.0398403	0.441824	-0.12658	0.0327496	95.2	106.9	97.9	100.1	92.8	92.7	108.1	110.6	102	98.2	96.9	98.5
High	Q9Y3D0	Mitotic spindle-associated MMXD complex subunit MIP18	5	FAM96B	0.27858	0.00123754	0.151859	0.0264757	-0.12658	0.0507591	90.2	109.5	100.3	93.7	85.1	92	107.2	111.5	109.6	105.8	95.4	99.7
High	O14802	DNA-directed RNA polymerase III subunit RPC1	30	POLR3A	0.291604	5.63867e-05	0.166073	0.00144876	-0.125006	0.00607639	89.7	109.7	100.6	86.5	90.7	91.8	107.8	110.9	110.4	99.2	101.7	101.1
High	Q9H910	Hematological and neurological expressed 1-like protein	11	HN1L	0.391768	2.22921e-05	0.265437	0.000254006	-0.125006	0.00869121	85.4	112	102.7	87	82.8	86.3	109.7	110.5	115.7	103.4	101	103.5
High	Q9NXG2	THUMP domain-containing protein 1	16	THUMPD1	0.418999	3.42373e-06	0.292782	3.16853e-05	-0.125006	0.00212533	84.2	112.6	103.2	85.3	84.7	82.7	110.8	112.6	114.3	102.8	102.6	104.2
High	O95429	BAG family molecular chaperone regulator 4	5	BAG4	0.471968	5.4314e-05	0.345964	0.000392182	-0.125006	0.0329579	82	113.7	104.3	83.3	77.7	85	111	113.8	116.5	99.1	108.2	105.4
High	Q15542	Transcription initiation factor TFIID subunit 5	9	TAF5	0.222805	0.000428341	0.0962619	0.0296057	-0.125006	0.0102495	92.7	108.2	99.1	92.8	94.4	90.9	106.9	105.4	112.1	98.3	98.2	100.9
High	Q92879	CUGBP Elav-like family member 1	10	CELF1	0.284514	0.000822189	0.159629	0.0175029	-0.125006	0.0422924	90	109.6	100.5	92	89.3	88.6	103	112.5	113.2	101.3	96.9	103.2
High	Q9P2W1	Homologous-pairing protein 2 homolog	7	PSMC3IP	0.306846	0.00090535	0.181421	0.0151312	-0.125006	0.0567	89	110.1	100.9	86.7	88.7	91.6	112.8	104.1	113.3	95.2	103.7	103.8
High	Q9H3Z4	DnaJ homolog subfamily C member 5	5	DNAJC5	-0.142417	0.0617886	-0.26708	0.00528917	-0.125006	0.145979	109.6	99.3	91.1	109.3	115.1	104.4	101.7	92.4	103.8	88.4	87.8	97.1
High	Q06136	3-ketodihydrosphingosine reductase	4	KDSR	-0.115597	0.11961	-0.24127	0.00928606	-0.125006	0.148013	108.3	100	91.7	112.9	109.8	102.4	106.2	91.3	102.4	89.6	90.7	94.7
High	P62987	Ubiquitin-60S ribosomal protein L40	2	UBA52	-0.027675	0.522684	-0.152003	0.00842026	-0.125006	0.0304041	104.1	102.2	93.7	102.3	103.5	106.7	100.6	105.1	100.7	88.7	96	96.4
High	Q9NRG4	N-lysine methyltransferase SMYD2	1	SMYD2	-0.0892673	0.503123	-0.21424	0.136574	-0.125006	0.428011	107.1	100.6	92.3	91.2	123.8	106.2	91.6	106.3	104	89.4	89.6	98
High	O95239	Chromosome-associated kinesin KIF4A	44	KIF4A	0.0114956	0.818233	-0.114035	0.0260064	-0.125006	0.0254914	102.3	103.1	94.6	104.2	103.3	99.6	99.7	107.3	102.3	97.4	92	94.2
High	O94829	Importin-13	11	IPO13	0.0229004	0.575883	-0.103147	0.0295552	-0.125006	0.018028	101.8	103.4	94.8	103.4	101	101	103.8	106	100.4	97.7	95.9	90.8
High	Q13393	Phospholipase D1	13	PLD1	0.0565835	0.509033	-0.0679388	0.446306	-0.125006	0.194433	100.2	104.2	95.6	97.2	100.6	102.8	109.3	96.3	107.1	85.4	98.9	102.4
High	O15287	Fanconi anemia group G protein	4	FANCG	0.0745054	0.131057	-0.0499049	0.321995	-0.125006	0.0349143	99.4	104.6	96	96.1	97.8	104.2	108.5	102.1	103.3	98.7	94.3	95.1
High	Q9NRR3	CDC42 small effector protein 2	1	CDC42SE2	0.0840643	0.711678	-0.0409718	0.870523	-0.125006	0.623635	98.9	104.9	96.2	89.8	92.4	114.6	129.6	87.6	97.4	76.1	105.8	106.7
High	P38935	DNA-binding protein SMUBP-2	9	IGHMBP2	0.109695	0.05384	-0.0144996	0.808769	-0.125006	0.0465858	97.7	105.5	96.8	98.1	94.1	101	101.2	109.9	105.4	92.7	98	99.7
High	Q8NBN3	Transmembrane protein 87A	10	TMEM87A	0.111031	0.0316957	-0.0144996	0.761897	-0.125006	0.0264782	97.7	105.5	96.7	97.1	93.5	102.6	104.7	108.3	103.5	96.3	98.8	95.1
High	Q03468	DNA excision repair protein ERCC-6	5	ERCC6	0.159629	0.0299108	0.0356239	0.604763	-0.125006	0.0871846	95.5	106.7	97.8	94.3	97.5	94.6	101.2	113	105.9	104.3	93.1	96.1
High	Q96KR7	Phosphatase and actin regulator 3	5	PHACTR3	0.187768	0.0466515	0.0635029	0.48109	-0.125006	0.175271	94.2	107.3	98.4	93	95.7	94	109.2	98.5	114.3	89.7	100.2	105.4
High	Q8N2W9	E3 SUMO-protein ligase PIAS4	5	PIAS4	0.199123	0.0157024	0.0745054	0.302501	-0.125006	0.102125	93.7	107.6	98.7	96.6	97.3	87.1	102.1	114.9	105.8	96	101.3	98.7
High	Q92845	Kinesin-associated protein 3	2	KIFAP3	0.266637	0.0132389	0.14274	0.138029	-0.125006	0.182478	90.7	109.2	100.1	92.8	82.2	97.1	108.5	101	118	98.8	98	103.6
Medium	Q8N9Z2	Coiled-coil domain-containing protein 71L	1	CCDC71L	0.271426	0.199009	0.146655	0.498838	-0.125006	0.568864	90.5	109.3	100.2	105.8	91.8	73.9	106.6	89.5	131.8	94	95.2	111.5
High	P60953	Cell division control protein 42 homolog	8	CDC42	-0.139236	0.00201557	-0.265345	9.10915e-05	-0.125006	0.00837968	109.5	99.4	91.1	109.1	109.1	110.2	102.4	98.8	96.9	92.7	91.5	89.1
High	P51659	Peroxisomal multifunctional enzyme type 2	32	HSD17B4	0.105678	0.00337534	-0.0203404	0.448328	-0.125006	0.0023279	98	105.4	96.6	97.5	96.9	99.6	104.5	106	105.6	95.7	96	98.1
High	Q6IQ21	Zinc finger protein 770	2	ZNF770	0.634129	0.00537872	0.508936	0.0181519	-0.125006	0.436663	75.5	117.1	107.4	76.3	77.4	72.7	97.8	112.3	141.4	110.2	103.6	108.4
High	Q8NB49	Phospholipid-transporting ATPase IG	9	ATP11C	0.362891	1.76658e-05	0.240009	0.000231452	-0.123434	0.00584458	86.5	111.3	102.2	86.6	85.7	87.3	109.4	111.7	112.8	99.5	105.3	101.8
High	Q969F1	General transcription factor 3C polypeptide 6	1	GTF3C6	0.291604	0.000176394	0.168642	0.00402715	-0.123434	0.016412	89.6	109.7	100.7	87.8	89.3	91.7	105.4	109.5	114.1	101.2	101.4	99.6
High	O94763	Unconventional prefoldin RPB5 interactor 1	8	URI1	0.453122	5.71055e-05	0.328836	0.000432866	-0.123434	0.0320664	82.8	113.3	104	80.2	79.4	88.6	117.3	111.2	111.4	102.1	105.5	104.3
High	P50213	Isocitrate dehydrogenase [NAD] subunit alpha, mitochondrial	18	IDH3A	-0.0800879	0.0237526	-0.202572	0.000303087	-0.123434	0.00687685	106.6	100.8	92.6	109.1	105.1	105.4	102.9	98.8	100.8	93.1	92.8	92
High	O75369	Filamin-B	101	FLNB	-0.0573917	0.0986381	-0.182786	0.000847144	-0.123434	0.00956806	105.6	101.4	93	105.8	104.3	106.6	103.4	98	102.8	91.3	94.9	92.9
High	P21359	Neurofibromin	18	NF1	0.0143553	0.757408	-0.107803	0.0426898	-0.123434	0.0354348	102.1	103.1	94.7	101.8	102.4	102.1	98	107.3	104.1	91.4	94.7	98.1
High	Q96SU4	Oxysterol-binding protein-related protein 9	10	OSBPL9	0.109695	0.051217	-0.0144996	0.803974	-0.123434	0.0441022	97.8	105.5	96.8	100.2	96.3	96.8	99.7	108.4	108.3	94.1	95.6	100.8
High	Q96I59	Probable asparagine--tRNA ligase, mitochondrial	6	NARS2	0.119024	0.113102	-0.00433459	0.948638	-0.123434	0.123415	97.3	105.7	97	99.2	94	98.8	107.9	107.5	101.7	88.4	105.2	97.4
High	Q9Y6K1	DNA (cytosine-5)-methyltransferase 3A	3	DNMT3A	0.134878	0.0778131	0.0100637	0.894423	-0.123434	0.119684	96.6	106.1	97.3	100.4	87.4	102	104.5	102.9	110.7	96	95.3	100.6
High	Q6UWZ7	BRCA1-A complex subunit Abraxas	4	FAM175A	0.227741	0.0239984	0.105678	0.253066	-0.123434	0.183142	92.4	108.2	99.4	92.1	91.1	94	111.6	102.9	110.1	87.9	101.6	108.6
High	O14773	Tripeptidyl-peptidase 1	8	TPP1	-0.277534	0.00548202	-0.401635	0.0010639	-0.123434	0.20187	116.2	95.9	88	113.2	112.8	122.5	101.9	87.5	98.1	82	92.7	89.2
High	Q5T280	Putative methyltransferase C9orf114	11	C9orf114	0.166073	0.00279182	0.0426443	0.318709	-0.123434	0.0153211	95.2	106.8	98	97.4	92.9	95.3	103	111	106.4	98.8	97.2	98
High	Q01105	Protein SET	11	SET	0.209141	0.00194289	0.0854247	0.0992593	-0.123434	0.0283279	93.3	107.8	98.9	90.5	92.7	96.6	110.1	108.5	104.8	101.6	100.9	94.3
High	Q9HB96	Fanconi anemia group E protein	4	FANCE	0.358396	0.00296505	0.235114	0.0254941	-0.123434	0.164727	86.7	111.2	102.1	80.2	91.3	88.6	104.5	119.2	110	94.9	103.2	108
High	P35606	Coatomer subunit beta'	35	COPB2	0.279768	6.60391e-05	0.158337	0.00179574	-0.121863	0.00639023	90.1	109.4	100.5	90.7	91.2	88.4	109.8	108.7	109.6	98.3	99.3	104
High	Q8IUH4	Palmitoyltransferase ZDHHC13	8	ZDHHC13	0.358396	2.26692e-05	0.23634	0.0003015	-0.121863	0.00701462	86.7	111.2	102.1	84.9	85.9	89.2	108.7	113.8	111.1	100.4	102.8	103.2
High	Q9NYP9	Protein Mis18-alpha	5	MIS18A	0.426533	0.000467526	0.305679	0.00341677	-0.121863	0.104285	83.8	112.6	103.5	86.5	82.5	82.4	108	112.7	117.2	110.7	95.2	104.7
High	O96007	Molybdopterin synthase catalytic subunit	3	MOCS2	0.848798	9.69957e-06	0.727703	3.1875e-05	-0.121863	0.0633845	67.3	121.2	111.5	64.8	62.7	74.4	122	115.7	126	111.5	113.8	109.1
High	Q9NPD3	Exosome complex component RRP41	9	EXOSC4	0.191563	0.000120196	0.0690147	0.0254941	-0.121863	0.00198212	94	107.4	98.6	93.9	92.7	95.5	107.8	106.2	108.1	98	99.3	98.5
High	Q9H3P2	Negative elongation factor A	12	NELFA; WHSC2	0.214125	0.000379298	0.0922074	0.0282239	-0.121863	0.00911797	93	107.9	99.1	93.1	92.3	93.5	109.6	105.3	108.8	95.9	102	99.5
High	Q5T5Y3	Calmodulin-regulated spectrin-associated protein 1	19	CAMSAP1	-0.0409718	0.226138	-0.163268	0.00145979	-0.121863	0.00979313	104.7	101.8	93.5	103.3	104.8	105.9	99.1	102.8	103.4	91.1	95.9	93.6
High	P09651	Heterogeneous nuclear ribonucleoprotein A1	8	HNRNPA1	-0.00144342	0.951247	-0.123434	0.00260664	-0.121863	0.0045012	102.8	102.7	94.4	102.3	101.1	105.1	101.8	102.7	103.6	95.6	93.1	94.6
High	Q9NQX7	Integral membrane protein 2C	3	ITM2C	-0.358454	0.0128851	-0.481969	0.00385743	-0.121863	0.42541	120.2	93.7	86.1	126.9	115.3	118.3	90.3	109.5	81.4	88.7	78	91.6
High	Q7Z569	BRCA1-associated protein	15	BRAP	-0.0619024	0.100044	-0.184425	0.00119884	-0.121863	0.0148654	105.7	101.2	93	106.2	104.1	106.9	103.8	96.8	103.1	92.9	93.7	92.5
High	Q9UPN6	Protein SCAF8	9	SCAF8	0.0949116	0.0169428	-0.0262051	0.448436	-0.121863	0.008567	98.4	105.1	96.6	99.8	97.2	98	104.7	105.1	105.4	100.4	94.5	94.7
High	Q15025	TNFAIP3-interacting protein 1	5	TNIP1	-0.0262051	0.575085	-0.147202	0.0118742	-0.121863	0.0381358	104	102.1	93.9	100.3	109	102.7	104.6	98.5	103.3	92.5	93.1	96
Medium	Q6Y2X3	DnaJ homolog subfamily C member 14	2	DNAJC14	0.051024	0.248787	-0.0709665	0.127398	-0.121863	0.026769	100.4	104	95.6	103.4	99.9	98	102.7	107.2	102.1	91.6	98.3	96.9
High	O95295	SNARE-associated protein Snapin	4	SNAPIN	0.0662614	0.124777	-0.0558912	0.186583	-0.121863	0.0202519	99.7	104.4	95.9	96.2	99.6	103.5	105.5	102	105.7	98.7	95	93.9
High	Q13614	Myotubularin-related protein 2	2	MTMR2	0.0690147	0.425054	-0.0528949	0.564833	-0.121863	0.208059	99.6	104.5	96	98.9	92.4	107.4	101.8	98.3	113.3	92.5	101.3	94.2
High	O75817	Ribonuclease P protein subunit p20	2	POP7	0.077243	0.158178	-0.0454314	0.417915	-0.121863	0.0542368	99.2	104.7	96.1	96.5	96.5	104.5	106.6	102.5	104.9	91.7	101	95.6
High	Q13895	Bystin	22	BYSL	0.0867838	0.129975	-0.0365259	0.530617	-0.121863	0.0594983	98.8	104.9	96.3	98.4	100.8	97.2	101.8	110.8	102.1	101.5	92.9	94.7
Medium	P07101	Tyrosine 3-monooxygenase	1	TH	0.159629	0.0582528	0.0370307	0.642651	-0.121863	0.151019	95.5	106.6	98	86.3	102.1	98	106.4	107.4	105.9	97.1	104.5	92.4
High	Q8TBB5	Kelch domain-containing protein 4	2	KLHDC4	-0.272297	0.0012849	-0.394032	0.000243805	-0.121863	0.0997173	115.9	95.9	88.2	113.6	115.3	118.9	94.6	102.3	90.9	91.8	83.5	89.2
High	Q8ND24	RING finger protein 214	15	RNF214	0.125651	0.00117746	0.00432161	0.888805	-0.121863	0.00235421	97	105.8	97.2	96.5	95.5	98.9	105.2	106.4	105.7	97.7	97.3	96.7
High	Q9NVV4	Poly(A) RNA polymerase, mitochondrial	12	MTPAP	0.133564	0.00112184	0.0114956	0.7059	-0.121863	0.00290214	96.6	106	97.4	97.7	96.9	95.3	104.4	107.4	106.2	98.7	96.6	96.8
High	Q8WX92	Negative elongation factor B	17	COBRA1; NELFB	0.136191	0.00154998	0.0143553	0.619281	-0.121863	0.00452422	96.5	106	97.5	95.5	97.6	96.3	106.3	104.3	107.4	95.2	98.6	98.7
High	O00273	DNA fragmentation factor subunit alpha	13	DFFA	0.176323	0.00370538	0.0551957	0.252102	-0.121863	0.0264075	94.7	107	98.3	92.8	95.3	96	106.6	104.1	110.3	94.3	98.1	102.6
High	Q3ZCQ8	Mitochondrial import inner membrane translocase subunit TIM50	14	TIMM50	0.199123	0.00262256	0.077243	0.129464	-0.121863	0.0321101	93.6	107.5	98.8	90.7	96.4	93.8	112.1	102.8	107.6	97.3	98	101.2
High	Q99714	3-hydroxyacyl-CoA dehydrogenase type-2	16	HSD17B10	-0.174621	0.000237425	-0.295128	1.99974e-05	-0.120294	0.00475697	111.1	98.4	90.5	111.9	108.9	112.4	98.6	97.1	99.5	90.8	91	89.8
High	Q5VZM2	Ras-related GTP-binding protein B	1	RRAGB	-0.261881	0.000114768	-0.382702	2.14271e-05	-0.120294	0.0185686	115.3	96.2	88.5	118.1	116.3	111.6	97.2	94.2	97	88.3	87	90.1
High	Q9ULC4	Malignant T-cell-amplified sequence 1	11	MCTS1	-0.0424568	0.173949	-0.163268	0.00103597	-0.120294	0.00803935	104.8	101.7	93.6	105	104	105.3	102.3	99.6	103.1	90.7	95.6	94.4
High	Q8IX12	Cell division cycle and apoptosis regulator protein 1	34	CCAR1	0.00144197	0.945961	-0.117161	0.0019398	-0.120294	0.00292669	102.6	102.8	94.6	102.8	102.7	102.4	103.7	100.9	103.7	93.5	94.8	95.5
High	Q96EQ0	Small glutamine-rich tetratricopeptide repeat-containing protein beta	2	SGTB	-0.229382	0.0116257	-0.349235	0.00182814	-0.120294	0.194903	113.7	97	89.3	120.2	108.4	112.5	101.6	87.6	101.8	86.9	90.5	90.5
High	P35241	Radixin	27	RDX	0.0243197	0.465069	-0.0954196	0.0156066	-0.120294	0.00835297	101.6	103.3	95.1	102.5	101.1	101.3	104	101	104.9	92.7	94.7	97.8
High	Q9UJK0	Ribosome biogenesis protein TSR3 homolog	3	TSR3	-0.145605	0.238959	-0.265345	0.0540762	-0.120294	0.40894	109.6	99.1	91.2	113.5	107.9	107.5	85.2	116.7	95.6	95.8	85.8	92.2
High	Q86U06	Probable RNA-binding protein 23	1	RBM23	-0.07552	0.336285	-0.195946	0.0333656	-0.120294	0.194345	106.3	100.9	92.8	112.5	101	105.5	96.7	107	98.9	95.8	98.2	84.4
High	Q9HCD6	Protein TANC2	1	TANC2	-0.00288828	0.976133	-0.125006	0.183142	-0.120294	0.224876	102.9	102.7	94.4	99.7	106.5	102.5	101.2	108.1	98.8	106.4	90	86.8
High	Q9Y5Y5	Peroxisomal membrane protein PEX16	4	PEX16	0.0114956	0.862163	-0.107803	0.104876	-0.120294	0.097791	102.2	103	94.8	100.1	99	107.5	101.3	98.1	109.6	91.2	96	97.1
High	Q9NW68	BSD domain-containing protein 1	3	BSDC1	0.0328061	0.623271	-0.0877334	0.201941	-0.120294	0.111787	101.2	103.5	95.2	100.3	96.9	106.5	103.5	101.2	105.9	92.3	90.4	103
High	Q9NWB1	RNA binding protein fox-1 homolog 1	1	RBFOX1	0.0468403	0.500745	-0.0740006	0.297195	-0.120294	0.12396	100.6	103.9	95.5	101.4	100.4	100	98.5	100.5	112.6	101.2	93.3	92.1
High	Q70J99	Protein unc-13 homolog D	15	UNC13D	0.0482362	0.399603	-0.0724828	0.226035	-0.120294	0.0736204	100.5	103.9	95.6	97.8	99.6	104.1	97.4	106.8	107.4	92	98.9	95.9
High	P50542	Peroxisomal targeting signal 1 receptor	5	PEX5	0.0703893	0.356461	-0.0499049	0.520672	-0.120294	0.156807	99.5	104.4	96.1	101.5	100.3	96.7	103.4	99.5	110.4	90.4	92.4	105.4
High	Q9BV81	ER membrane protein complex subunit 6	2	EMC6	0.0786098	0.714677	-0.0424568	0.855291	-0.120294	0.613472	99.1	104.6	96.2	103.6	105.1	88.6	88.9	122.2	102.8	108.4	70.4	109.9
High	Q9BPX5	Actin-related protein 2/3 complex subunit 5-like protein	5	ARPC5L	0.111031	0.0645597	-0.0101344	0.871726	-0.120294	0.0623202	97.6	105.4	97	99.1	97.9	95.9	104.9	102.4	109	91.3	96.2	103.4
High	Q9Y4D8	Probable E3 ubiquitin-protein ligase HECTD4	8	HECTD4	0.181421	0.0242756	0.0621217	0.394871	-0.120294	0.117971	94.4	107.1	98.5	97.7	91	94.5	106	112.4	102.8	92.8	96.5	106.3
High	Q96BF6	Nucleus accumbens-associated protein 2	1	NACC2	0.226509	0.0903946	0.105678	0.419344	-0.120294	0.363311	92.4	108.1	99.4	85.9	90.5	100.8	104.6	99	120.8	91.4	95.9	111.1
High	Q8NB46	Serine/threonine-protein phosphatase 6 regulatory ankyrin repeat subunit C	4	ANKRD52	-0.289827	0.00227989	-0.411195	0.000479031	-0.120294	0.164447	116.7	95.4	87.8	117.5	115.4	117.3	95.7	102	88.6	94.7	86.8	82
High	Q06587	E3 ubiquitin-protein ligase RING1	7	RING1	0.0949116	0.00601882	-0.0247367	0.34566	-0.120294	0.00305386	98.4	105	96.6	96.8	98.4	99.9	104.9	105.2	104.9	96	98.3	95.5
High	Q5VTR2	E3 ubiquitin-protein ligase BRE1A	29	RNF20	0.100305	0.00690197	-0.0203404	0.505481	-0.120294	0.00460483	98.1	105.2	96.7	98.3	98.3	97.7	103.2	108.1	104.2	97.6	96.1	96.5
High	Q9BZE4	Nucleolar GTP-binding protein 1	30	GTPBP4	0.129613	0.00509843	0.0100637	0.798242	-0.120294	0.0108345	96.7	105.8	97.4	97.3	96.8	96.1	103.7	109.3	104.6	100.1	96.7	95.4
High	P51948	CDK-activating kinase assembly factor MAT1	4	MNAT1	0.27023	0.00400251	0.15056	0.0584258	-0.120294	0.109645	90.5	109.1	100.4	85.7	96	89.8	108.7	104.3	114.4	99.3	95.5	106.4
High	P53621	Coatomer subunit alpha	56	COPA	0.258217	1.3931e-05	0.140124	0.000498044	-0.118727	0.00133905	91	108.8	100.2	91.1	90.3	91.5	108.8	108.7	108.9	99.7	99.9	101.1
High	Q5VTB9	E3 ubiquitin-protein ligase RNF220	3	RNF220	0.279768	8.01596e-05	0.16092	0.00197341	-0.118727	0.00838516	90	109.3	100.7	92.7	89.9	87.4	111.2	109.6	107.2	98.9	101.1	102
High	Q92804	TATA-binding protein-associated factor 2N	12	TAF15	0.337996	2.19058e-05	0.219091	0.000303139	-0.118727	0.0063284	87.5	110.6	101.9	88.3	84.6	89.6	111.9	108.9	111	103	102.4	100.4
High	Q92572	AP-3 complex subunit sigma-1	6	AP3S1	0.266637	0.000326819	0.147958	0.00857413	-0.118727	0.0210877	90.6	109	100.4	93.7	91.6	86.5	108.6	107	111.5	97.4	101.4	102.3
High	Q9ULW3	Activator of basal transcription 1	9	ABT1	0.501821	2.83082e-05	0.382944	0.000167276	-0.118727	0.0318501	80.6	114.2	105.2	80.7	78.2	83.1	109.2	118.2	115.1	105.5	108.2	101.8
High	O15530	3-phosphoinositide-dependent protein kinase 1	14	PDPK1	0.168642	0.0003297	0.0496308	0.0946864	-0.118727	0.00323618	95	106.7	98.3	94.7	94.6	95.7	104.5	108.2	107.5	97.4	99.2	98.4
High	Q9BSE5	Agmatinase, mitochondrial	5	AGMAT	0.254594	0.000972269	0.136191	0.0243463	-0.118727	0.0396997	91.1	108.7	100.1	91	90	92.4	102.6	109.7	113.9	97.7	101.6	101.1
High	Q68D10	Protein SPT2 homolog	4	SPTY2D1	0.0593553	0.518395	-0.0603973	0.530928	-0.118727	0.242084	100	104.1	95.9	98.3	101.7	99.8	94.5	116	101.9	96.8	89.6	101.2
High	Q9NXE8	Pre-mRNA-splicing factor CWC25 homolog	6	CWC25	0.0976108	0.0167832	-0.0218044	0.554025	-0.118727	0.0103484	98.2	105	96.8	98.7	100.4	95.5	105.5	105	104.6	99.5	94.1	96.7
High	Q8TDN6	Ribosome biogenesis protein BRX1 homolog	14	BRIX1	0.108357	0.0156798	-0.0101344	0.799482	-0.118727	0.0150904	97.7	105.3	97	95	98.1	100	108.2	106.2	101.5	97.1	96.8	97.1
High	Q9NUD5	Zinc finger CCHC domain-containing protein 3	12	ZCCHC3	0.115033	0.0111676	-0.00288828	0.940551	-0.118727	0.0143935	97.4	105.5	97.2	99.9	98	94.2	107.7	105	103.7	95.2	96.7	99.6
High	Q9BR77	Coiled-coil domain-containing protein 77	2	CCDC77	0.129613	0.230559	0.0114956	0.927576	-0.118727	0.30318	96.7	105.8	97.5	98	90.2	102	100.1	96.4	121	97.6	97.4	97.3
High	Q6IPU0	Centromere protein P	1	CENPP	0.154454	0.0941131	0.0356239	0.70385	-0.118727	0.205831	95.6	106.4	98	83.8	102.8	100.2	111.1	106.6	101.5	100.7	95.1	98.1
High	Q9HD45	Transmembrane 9 superfamily member 3	12	TM9SF3	0.159629	0.0138899	0.041243	0.466262	-0.118727	0.056481	95.4	106.5	98.1	88.9	98.2	99	105.3	110.6	103.6	98.2	99.3	96.8
High	P0C7T5	Ataxin-1-like	2	ATXN1L	0.302173	0.119038	0.183963	0.343637	-0.118727	0.538476	89.1	109.8	101.1	92.6	79.6	95	101	108.4	119.9	125.8	92.4	85.2
High	O75648	Mitochondrial tRNA-specific 2-thiouridylase 1	4	TRMU	-0.32916	0.00132099	-0.446148	0.000338265	-0.118727	0.183142	118.6	94.4	87	123.7	120.3	111.8	86.5	99.3	97.4	85.1	89.9	86
High	Q99576	TSC22 domain family protein 3	2	TSC22D3	-0.298673	0.00607011	-0.41889	0.00139647	-0.118727	0.264445	117.1	95.2	87.7	118.8	111.2	121.5	98.9	86.4	100.3	80.1	95	87.9
High	Q92930	Ras-related protein Rab-8B	3	RAB8B	-0.227692	0.0043291	-0.345564	0.000637034	-0.118727	0.120684	113.6	97	89.4	113.3	109.4	118.2	103.5	91.1	96.4	88.1	87.3	92.7
High	Q92945	Far upstream element-binding protein 2	34	KHSRP	0.14274	0.004986	0.0243197	0.565158	-0.118727	0.0160979	96.1	106.1	97.7	98.8	92.1	97.6	107	106.3	105.1	100.1	97.9	95.2
High	Q13888	General transcription factor IIH subunit 2	6	GTF2H2; GTF2H2C	0.15056	0.00693897	0.0328061	0.474543	-0.118727	0.0274493	95.7	106.3	97.9	98.5	90.8	97.9	106.6	104.8	107.6	94.8	98.8	100.2
High	P21589	5'-nucleotidase	1	NT5E	0.207893	0.00346386	0.0894982	0.116195	-0.118727	0.0489884	93.2	107.7	99.1	94.9	97.1	87.6	110.4	104.7	107.9	97.3	97.3	102.9
High	Q96G03	Phosphoglucomutase-2	28	PGM2	0.209141	6.16028e-05	0.0922074	0.00575385	-0.117161	0.00202693	93.1	107.6	99.2	93.5	91.8	94	107.4	108.7	106.7	98.9	99.3	99.5
High	Q14692	Ribosome biogenesis protein BMS1 homolog	31	BMS1	0.258217	4.69582e-05	0.141433	0.00153187	-0.117161	0.00405013	91	108.8	100.3	90.6	91.1	91.2	107	110.6	108.7	102.4	99.2	99.3
High	Q9BQ61	Uncharacterized protein C19orf43	11	C19orf43	0.260628	5.63867e-05	0.144046	0.00175822	-0.117161	0.00497089	90.9	108.8	100.3	89.1	92.3	91.1	107.5	107.6	111.3	100.8	99.3	100.9
High	Q9BRX9	WD repeat domain-containing protein 83	2	WDR83	0.409255	1.83355e-05	0.292782	0.000155632	-0.117161	0.0120351	84.4	112.1	103.4	85.6	82.8	84.9	113.4	111	112	99.2	104.6	106.5
High	O14727	Apoptotic protease-activating factor 1	30	APAF1	-0.106249	0.0144388	-0.222633	0.000439366	-0.117161	0.0188836	107.7	100	92.3	107.5	106	109.4	99.4	99.2	101.5	88.2	94.6	94.1
High	Q5H9R7	Serine/threonine-protein phosphatase 6 regulatory subunit 3	25	PPP6R3	-0.0664274	0.054538	-0.184425	0.000618389	-0.117161	0.010081	105.8	101	93.1	107.9	105.6	104	99	103.8	100.3	94.5	92.3	92.6
High	Q96CN4	EVI5-like protein	5	EVI5L	-0.0513992	0.614414	-0.168123	0.122989	-0.117161	0.315702	105.1	101.4	93.5	102.9	102.1	110.2	112.7	88	103.5	88.6	97.2	94.8
High	P16298	Serine/threonine-protein phosphatase 2B catalytic subunit beta isoform	4	PPP3CB	-0.0320936	0.592842	-0.148801	0.0328336	-0.117161	0.100543	104.2	101.9	94	104.4	110.8	97.3	99	105.8	100.8	91.6	94.4	95.8
High	Q969J3	Loss of heterozygosity 12 chromosomal region 1 protein	6	LOH12CR1; BORCS5	0.0593553	0.276536	-0.0588937	0.299515	-0.117161	0.0659564	99.9	104.1	96	100.4	93.7	105.7	104.8	105	102.5	94.1	99.6	94.2
High	Q8TDL5	BPI fold-containing family B member 1	1	BPIFB1	0.105678	0.188921	-0.011588	0.89958	-0.117161	0.180614	97.8	105.2	97	106.6	88	98.7	103.8	108.1	103.6	93	96.8	101.3
High	Q7L2Z9	Centromere protein Q	5	CENPQ	0.117695	0.0736765	0	1	-0.117161	0.091822	97.3	105.5	97.3	97.7	103.1	91	104.5	109.6	102.4	101.1	94	96.7
High	Q9ULC5	Long-chain-fatty-acid--CoA ligase 5	11	ACSL5	0.166073	0.0124629	0.0496308	0.388897	-0.117161	0.0619212	95	106.6	98.4	94.9	93.3	96.9	100.7	111.8	107.5	102	98.5	94.5
High	Q9H0R3	Transmembrane protein 222	1	TMEM222	0.189034	0.0178084	0.0717627	0.311517	-0.117161	0.112668	94	107.2	98.8	90	98.7	93.4	99.5	109	113.1	101.1	100.1	95.2
High	Q8TCA0	Leucine-rich repeat-containing protein 20	5	LRRC20	-0.182786	0.00236004	-0.300448	0.000230149	-0.117161	0.0397925	111.4	98.1	90.5	110.7	111.5	112	97.1	94.7	102.6	86.5	92.9	92
High	Q9BZZ5	Apoptosis inhibitor 5	23	API5	0.109695	0.00363765	-0.00723157	0.795194	-0.117161	0.00419384	97.6	105.3	97.1	97.6	100	95.2	105.5	105.1	105.3	97.6	96.9	96.7
High	Q96I25	Splicing factor 45	15	RBM17	0.141433	0.00316151	0.0229004	0.52167	-0.117161	0.0108414	96.2	106.1	97.8	96.4	98.1	94	107.6	103	107.5	96.8	96.6	99.8
High	Q96BK5	PIN2/TERF1-interacting telomerase inhibitor 1	9	PINX1	0.155749	0.00697931	0.0398403	0.41097	-0.117161	0.0321256	95.5	106.4	98.1	96.6	94.3	95.6	102.2	111.5	105.4	100.8	97.8	95.7
High	P33240	Cleavage stimulation factor subunit 2	6	CSTF2	0.173767	0.00283242	0.0565835	0.201941	-0.117161	0.0236899	94.7	106.8	98.5	95.6	95.5	93	107.4	102.6	110.4	96.4	97.6	101.5
High	P08047	Transcription factor Sp1	7	SP1	0.210389	0.00375836	0.0935602	0.110233	-0.117161	0.0567129	93	107.7	99.3	90.3	94.4	94.3	103.6	109.8	109.6	100.5	103.9	93.4
High	P11171	Protein 4.1	14	EPB41	0.211635	0.00103904	0.0949116	0.0490783	-0.117161	0.0231417	93	107.7	99.3	92	90.5	96.6	106.5	107.3	109.2	95.4	102.3	100.3
High	Q92979	Ribosomal RNA small subunit methyltransferase NEP1	10	EMG1	0.227741	0.000117701	0.112367	0.00595757	-0.115597	0.00561232	92.3	108	99.7	91.3	95.1	90.4	108.7	108.1	107.3	99.9	98.4	100.9
High	A9UHW6	MIF4G domain-containing protein	8	MIF4GD	0.289244	3.60628e-05	0.173767	0.000732443	-0.115597	0.00545006	89.5	109.4	101	87.4	90.3	91	108.8	109.4	110.1	98.6	102.7	101.7
High	P26572	Alpha-1,3-mannosyl-glycoprotein 2-beta-N-acetylglucosaminyltransferase	7	MGAT1	-0.265345	0.000372477	-0.380822	7.14044e-05	-0.115597	0.0493644	115.4	96	88.6	116.3	112.4	117.5	96.7	100	91.4	86.1	90.6	89.1
High	Q9H6Q4	Cytosolic Fe-S cluster assembly factor NARFL	3	NARFL	0.298658	0.000633389	0.182692	0.00942776	-0.115597	0.0533134	89.1	109.7	101.2	91.5	86.3	89.6	107.4	110.6	111	99.3	96.4	107.8
High	Q9Y3S2	Zinc finger protein 330	4	ZNF330	0.308011	0.00012025	0.192825	0.00186994	-0.115597	0.0192576	88.7	109.9	101.4	84.5	92.5	89.2	109.3	108.9	111.4	100.8	99.7	103.8
High	P16104	Histone H2AX	5	H2AFX	0.334568	0.000822189	0.217851	0.00875337	-0.115597	0.0859844	87.6	110.5	101.9	91.3	83.7	87.9	117.9	103.7	109.8	101	102.5	102.2
High	Q9H410	Kinetochore-associated protein DSN1 homolog	7	DSN1	0.410341	0.000211572	0.295135	0.00159633	-0.115597	0.0706747	84.4	112.1	103.5	83.3	82.8	87.1	116.3	105	115.1	99.2	105.9	105.4
High	Q8WVV9	Heterogeneous nuclear ribonucleoprotein L-like	14	HNRNPLL; HNRPLL	-0.0144996	0.644301	-0.129734	0.00277307	-0.115597	0.0076614	103.3	102.3	94.4	105	103.7	101.2	103.1	100.8	103	92.3	95.4	95.6
High	Q5JTD0	Tight junction-associated protein 1	14	TJAP1	0.00288251	0.887817	-0.112475	0.00236569	-0.115597	0.00323096	102.5	102.7	94.8	103.8	101	102.6	102	103	103.2	93.8	94.7	95.9
High	Q9H0P0	Cytosolic 5'-nucleotidase 3A	14	NT5C3; NT5C3A	0.0243197	0.362445	-0.0923402	0.00683179	-0.115597	0.00348768	101.5	103.2	95.2	101.2	102.3	101.1	101.3	103.3	105	95.6	94.8	95.3
High	Q6P587	Acylpyruvase FAHD1, mitochondrial	7	FAHD1	-0.0969617	0.0314378	-0.212568	0.000887184	-0.115597	0.0265898	107.2	100.3	92.5	110.6	102.6	108.5	100	102.4	98.5	91.7	91.9	93.9
High	Q92541	RNA polymerase-associated protein RTF1 homolog	29	RTF1	0.0662614	0.03351	-0.0499049	0.0955638	-0.115597	0.004398	99.6	104.2	96.2	101.3	98.8	98.6	102.4	106	104.3	96.2	96.6	95.7
Medium	Q8N3R3	T-cell activation inhibitor, mitochondrial	1	TCAIM	-0.136062	0.366209	-0.251539	0.120766	-0.115597	0.520356	109.1	99.3	91.6	90.4	114.3	122.6	85.6	106.4	105.9	86.8	90.1	98
High	Q6QNY0	Biogenesis of lysosome-related organelles complex 1 subunit 3	4	BLOC1S3	-0.0499049	0.337519	-0.164884	0.0113198	-0.115597	0.0661764	105	101.4	93.6	107.6	98.5	108.8	100.7	100.4	103.2	90.5	96.8	93.5
High	Q9UKY7	Protein CDV3 homolog	13	CDV3	0.0881416	0.338684	-0.027675	0.787246	-0.115597	0.253741	98.5	104.7	96.7	94.7	107.9	93	106.7	97.1	110.5	98	89.6	102.5
High	Q8WUR7	UPF0235 protein C15orf40	3	C15orf40	0.125651	0.136246	0.0114956	0.903367	-0.115597	0.196872	96.8	105.6	97.5	90.1	101.5	98.9	104.7	101.4	110.8	89.1	104.4	99.2
High	Q9UBB6	Neurochondrin	14	NCDN	-0.161653	0.00455639	-0.277534	0.000353453	-0.115597	0.0417654	110.4	98.6	91	112.8	108.4	109.8	95.8	103.7	96.4	91.4	88.7	93
High	Q96I24	Far upstream element-binding protein 3	23	FUBP3	0.104337	0.00816904	-0.011588	0.709892	-0.115597	0.00742741	97.8	105.2	97	99.1	95.7	98.7	106.4	102.6	106.4	96.6	98.4	96
High	Q5W0V3	Protein FAM160B1	9	FAM160B1	0.153157	0.00628053	0.0384362	0.401371	-0.115597	0.0297437	95.6	106.3	98.1	95.4	93.5	97.8	106.4	105	107.5	96.3	94.7	103.4
High	Q8TEA1	Putative methyltransferase NSUN6	8	NSUN6	0.206643	0.00141349	0.0922074	0.0625906	-0.115597	0.0279777	93.2	107.5	99.3	90.9	91.6	97	104.1	107.7	110.8	98.8	101.7	97.3
High	Q9UBS8	E3 ubiquitin-protein ligase RNF14	6	RNF14	0.368489	0.00183668	0.253384	0.0137811	-0.115597	0.166661	86.1	111.2	102.7	83.6	88.5	86.3	101.5	120.7	111.5	104.8	98.1	105.2
High	P31949	Protein S100-A11	4	S100A11	-0.734563	2.22921e-05	-0.84944	1.38466e-05	-0.114035	0.2847	139.1	83.6	77.3	145	131	141.3	83.5	82.1	85.2	84.5	77.3	70
High	Q9ULV4	Coronin-1C	21	CORO1C	-0.232769	0.000162458	-0.345564	2.63347e-05	-0.114035	0.0169544	113.7	96.8	89.5	116.4	111.5	113.3	98.4	94.6	97.4	87.8	89	91.5
High	Q96EY5	Multivesicular body subunit 12A	7	FAM125A; MVB12A	0.337996	0.000520554	0.225275	0.00533484	-0.114035	0.0738618	87.4	110.5	102.1	83.3	93.1	85.8	104.7	113.5	113.3	103.4	99.7	103.3
High	Q9UBB9	Tuftelin-interacting protein 11	25	TFIP11	0.147958	0.00041089	0.0328061	0.210172	-0.114035	0.00250207	95.8	106.1	98	95.6	95.6	96.3	104.6	106.7	107.1	99	97.4	97.7
High	Q9NQT4	Exosome complex component RRP46	7	EXOSC5	0.175045	0.000753077	0.0621217	0.0862311	-0.114035	0.00952316	94.5	106.8	98.7	92.4	93.7	97.5	108	105.8	106.5	99.4	100.1	96.6
High	Q9BQ39	ATP-dependent RNA helicase DDX50	26	DDX50	0.230203	0.000533844	0.117695	0.0187154	-0.114035	0.0211164	92.1	108.1	99.9	93.5	89.6	93.2	103.6	111.8	108.8	99.8	100.3	99.5
High	A6NKF1	SAC3 domain-containing protein 1	3	SAC3D1	-0.172994	0.0239317	-0.286304	0.00274976	-0.114035	0.163157	110.8	98.3	90.9	110.7	112.1	109.7	101	104.1	89.7	96.2	89.4	87
High	Q8WZA0	Protein LZIC	7	LZIC	-0.0394883	0.235721	-0.153607	0.00191768	-0.114035	0.0130069	104.5	101.6	93.9	101.6	106.6	105.2	101.3	100	103.6	92.1	95.4	94.3
High	Q96E11	Ribosome-recycling factor, mitochondrial	7	MRRF	0.0621217	0.0546513	-0.0513992	0.117081	-0.114035	0.00724872	99.7	104.1	96.2	98.1	101.2	99.7	105.5	102.5	104.4	96.7	97.9	94
High	Q99733	Nucleosome assembly protein 1-like 4	13	NAP1L4	-0.0394883	0.520166	-0.153607	0.0304471	-0.114035	0.110289	104.4	101.6	93.9	101.8	111.5	100	102.1	104.4	98.5	97.2	95.2	89.4
High	Q6DKI1	60S ribosomal protein L7-like 1	8	RPL7L1	-0.0144996	0.840988	-0.128156	0.0921581	-0.114035	0.157711	103.3	102.2	94.5	102.4	99.9	107.5	99.3	109.9	97.5	99.4	95.1	89
High	Q9C0C9	(E3-independent) E2 ubiquitin-conjugating enzyme	27	UBE2O	0.0370307	0.334842	-0.077041	0.0715656	-0.114035	0.0217698	100.9	103.5	95.6	102.7	101.2	98.7	100.7	107.3	102.5	98	94.8	94.1
High	Q9H0E9	Bromodomain-containing protein 8	18	BRD8	0.077243	0.0405637	-0.0380063	0.288712	-0.114035	0.0115993	99	104.5	96.5	98.8	99.5	98.8	101.1	106.1	106.2	98.9	94.9	95.7
High	Q8WUY1	Protein THEM6	8	THEM6	0.0962619	0.22104	-0.0174171	0.835332	-0.114035	0.183277	98.1	104.9	96.9	94.7	101.6	98.1	107.2	97.4	110.2	90.4	95.7	104.7
High	Q96PV7	Protein FAM193B	4	FAM193B	0.107018	0.304158	-0.00578235	0.956828	-0.114035	0.318538	97.6	105.2	97.2	106.2	86.5	100.2	103.7	112.5	99.3	93.5	105.7	92.5
High	Q16656	Nuclear respiratory factor 1	6	NRF1	0.140124	0.0331232	0.0271541	0.663471	-0.114035	0.0849836	96.1	106	97.9	95.6	93.1	99.7	109.7	102.5	105.7	92.6	103.9	97.3
High	Q86Y37	CDK2-associated and cullin domain-containing protein 1	6	CACUL1	0.182692	0.0224727	0.0690147	0.333699	-0.114035	0.130268	94.2	106.9	98.8	93.5	96.6	92.6	97.6	110.9	112.3	95.1	100.8	100.7
High	Q5BJF2	Transmembrane protein 97	3	TMEM97	-0.39973	3.51917e-06	-0.512514	1.28486e-06	-0.112475	0.0104043	122	92.5	85.5	123.2	119.9	122.8	94.7	91.9	90.9	85.5	85.6	85.5
High	P30307	M-phase inducer phosphatase 3	2	CDC25C	0.618239	8.01596e-05	0.505891	0.000320283	-0.112475	0.122038	75.8	116.4	107.7	72.5	78.9	76.2	107.5	117	124.8	108.7	105	109.4
High	Q92696	Geranylgeranyl transferase type-2 subunit alpha	21	RABGGTA	0.186501	0.000713083	0.0745054	0.0573118	-0.112475	0.0121352	94	107	99	93.6	96.1	92.4	107.2	104.9	108.9	97	98.2	101.8
High	Q12962	Transcription initiation factor TFIID subunit 10	4	TAF10	-0.027675	0.453643	-0.140826	0.00586651	-0.112475	0.0242893	103.9	101.9	94.2	104	102.2	105.5	97.1	104.4	104.1	93.9	94.5	94.3
High	Q86YV9	Hermansky-Pudlak syndrome 6 protein	9	HPS6	-0.013043	0.680355	-0.125006	0.00488043	-0.112475	0.0126044	103.2	102.2	94.6	102.4	101	106.2	100.7	103.2	102.8	93.8	96.6	93.5
High	P10074	Zinc finger and BTB domain-containing protein 48	3	ZBTB48	-0.0877334	0.253298	-0.200913	0.0265041	-0.112475	0.207288	106.7	100.4	92.9	111.8	105.3	103	97.6	95.9	107.7	85.9	93.1	99.6
High	O95801	Tetratricopeptide repeat protein 4	14	TTC4	-0.046921	0.392781	-0.16004	0.0178595	-0.112475	0.0893911	104.8	101.4	93.8	107.8	103.9	102.6	96	108.7	99.5	95	92.4	93.9
High	Q9NQT8	Kinesin-like protein KIF13B	20	KIF13B	0.0313952	0.554657	-0.0816138	0.154017	-0.112475	0.0746945	101.1	103.3	95.6	98.9	101.5	102.9	106.1	97.7	106.2	90.9	96.5	99.4
High	P45954	Short/branched chain specific acyl-CoA dehydrogenase, mitochondrial	10	ACADSB	0.0976108	0.05997	-0.0144996	0.773871	-0.112475	0.0479737	98	104.9	97.1	98.2	95.3	100.7	105.5	106.1	103.1	97.4	101.9	91.9
High	Q9P0J7	E3 ubiquitin-protein ligase KCMF1	5	KCMF1	0.10165	0.106338	-0.011588	0.863855	-0.112475	0.0979642	97.9	105	97.1	99.1	100.8	93.7	106.3	104.1	104.7	89.3	100.3	101.7
High	Q8N8V2	Guanylate-binding protein 7	1	GBP7	0.181421	0.212491	0.0690147	0.645332	-0.112475	0.463811	94.2	106.9	98.9	95.6	90	97.2	104.2	94.5	121.9	85.6	99.2	111.9
High	O95140	Mitofusin-2	13	MFN2	-0.134477	0.0027903	-0.248108	0.000151266	-0.112475	0.0148398	109	99.2	91.8	105.7	109.7	111.6	99.9	98.1	99.7	90	92	93.3
High	Q99623	Prohibitin-2	21	PHB2	0.141433	0.00183795	0.0285692	0.381235	-0.112475	0.00835306	96	106	98	94.4	95.5	98.2	108.4	103.8	105.6	97.2	99	97.7
High	Q9Y6M5	Zinc transporter 1	8	SLC30A1	-0.808437	2.78482e-07	-0.91866	1.81616e-07	-0.110916	0.0432138	142.9	81.5	75.5	144.1	143.7	141	81.1	83.9	79.6	77.6	76.6	72.4
High	P60891	Ribose-phosphate pyrophosphokinase 1	7	PRPS1	0.275007	9.05574e-05	0.163499	0.00184543	-0.110916	0.0114478	90.1	109	100.9	90.2	90.7	89.3	111.4	106.2	109.4	99.7	99.2	103.8
High	Q9NXR1	Nuclear distribution protein nudE homolog 1	9	NDE1	0.31034	9.27198e-05	0.200379	0.0012755	-0.110916	0.0190785	88.5	109.8	101.7	84.8	91.6	89.2	108.4	107.9	113	101.3	101.9	101.8
High	Q16878	Cysteine dioxygenase type 1	1	CDO1	0.861558	9.22511e-05	0.751035	0.000270057	-0.110916	0.237354	66.7	121.2	112.2	57.9	72.6	69.5	127.8	112.9	122.7	115.7	117.8	103
High	Q9NZM3	Intersectin-2	24	ITSN2	0.158337	0.000940389	0.0468403	0.152802	-0.110916	0.00824991	95.2	106.3	98.4	97.4	94.2	94.1	104.1	106.1	108.8	98.9	98.8	97.6
High	Q9Y2P8	RNA 3'-terminal phosphate cyclase-like protein	16	RCL1	0.196607	0.000320322	0.0854247	0.0233649	-0.110916	0.00834704	93.5	107.2	99.3	91.8	94.1	94.7	105.7	109.3	106.6	101.3	99.2	97.3
High	Q7KZI7	Serine/threonine-protein kinase MARK2	9	MARK2	-0.00433459	0.884643	-0.114035	0.00332869	-0.110916	0.00626289	102.7	102.4	94.9	101.4	102.2	104.5	104	102.5	100.7	94.4	95.8	94.4
High	Q9HCE6	Rho guanine nucleotide exchange factor 10-like protein	3	ARHGEF10L	-0.270556	0.0209255	-0.380822	0.00505561	-0.110916	0.371953	115.5	95.8	88.7	111.5	114.6	120.4	99.6	83.7	104.1	79.4	92.8	93.9
High	Q13404	Ubiquitin-conjugating enzyme E2 variant 1	2	UBE2V1	-0.140826	0.0171739	-0.253257	0.001241	-0.110916	0.0763969	109.2	99.1	91.7	106.2	109.5	112.1	99.6	102.8	94.8	96	91.4	87.7
High	Q53T59	HCLS1-binding protein 3	11	HS1BP3	-0.0785637	0.136852	-0.190997	0.00580285	-0.110916	0.0777397	106.3	100.6	93.1	101.4	107	110.4	103.2	96.8	101.8	89.1	95	95.3
High	O00268	Transcription initiation factor TFIID subunit 4	12	TAF4	0.0758749	0.0313316	-0.0350469	0.283294	-0.110916	0.00930897	99	104.4	96.6	100.2	96.5	100.3	104.4	103.2	105.5	98	97.5	94.4
High	O43318	Mitogen-activated protein kinase kinase kinase 7	4	MAP3K7	0.0229004	0.780306	-0.0877334	0.302501	-0.110916	0.22672	101.4	103.1	95.5	97.7	101.7	104.9	98.4	114.4	96.4	92.8	99	94.7
High	Q13588	GRB2-related adapter protein	1	GRAP	0.0356239	0.657188	-0.0740006	0.358939	-0.110916	0.210656	100.9	103.4	95.8	98.4	97.4	106.8	113.9	99.5	96.7	94.9	95.8	96.6
High	Q9H5I1	Histone-lysine N-methyltransferase SUV39H2	2	SUV39H2	0.077243	0.283868	-0.0335695	0.639092	-0.110916	0.160508	99	104.4	96.7	96.3	95.8	104.9	97.4	103.1	112.6	96.4	98.6	94.9
High	Q9UG56	Phosphatidylserine decarboxylase proenzyme, mitochondrial	2	PISD	0.0827026	0.487326	-0.027675	0.829992	-0.110916	0.397025	98.7	104.5	96.8	101.2	92.5	102.4	95.1	114.4	104.1	110.1	86.5	93.8
High	O15067	Phosphoribosylformylglycinamidine synthase	32	PFAS	0.108357	0.0104064	-0.00288828	0.936039	-0.110916	0.0133732	97.5	105.1	97.3	99.6	96.6	96.4	102.2	108.1	105.2	98.9	96.9	96.2
High	Q6P582	Mitotic-spindle organizing protein 2A	1	MZT2A	0.146655	0.123958	0.0342157	0.720857	-0.110916	0.256328	95.8	106	98.2	99.5	103.7	84.3	111.9	107.5	98.7	97.1	98.1	99.3
High	Q9BWJ5	Splicing factor 3B subunit 5	3	SF3B5	0.202888	0.100947	0.0922074	0.449521	-0.110916	0.371953	93.3	107.3	99.4	92	88.3	99.6	106	97.2	118.8	99	109.6	89.7
High	Q99615	DnaJ homolog subfamily C member 7	37	DNAJC7	0.0867838	0.00678792	-0.0232698	0.367095	-0.110916	0.00348383	98.5	104.6	96.9	99.8	97.1	98.5	103.5	105.5	104.8	97.6	96.4	96.6
High	Q5JSH3	WD repeat-containing protein 44	17	WDR44	0.171207	0.00211648	0.0593553	0.155558	-0.110916	0.0211818	94.7	106.6	98.7	92.9	95.1	96.1	106.2	107.6	106	94	101.6	100.4
High	Q13601	KRR1 small subunit processome component homolog	16	KRR1	0.298658	1.54119e-05	0.189034	0.000249383	-0.109359	0.0038283	89	109.5	101.5	88.8	89.1	89.1	108.8	110.5	109.2	103.2	101.9	99.3
High	O14562	Ubiquitin domain-containing protein UBFD1	7	UBFD1	0.304511	4.22741e-05	0.194087	0.000614662	-0.109359	0.00976359	88.8	109.6	101.6	86.7	89.6	90	109.3	108.2	111.4	103.2	98.8	102.8
High	Q16555	Dihydropyrimidinase-related protein 2	24	DPYSL2	-0.488026	2.19184e-06	-0.597278	9.75838e-07	-0.109359	0.021281	126.3	90.1	83.6	125.1	127	126.9	92.4	86.7	91.2	83.4	82.9	84.4
High	Q6PIY7	Poly(A) RNA polymerase GLD2	5	PAPD4	0.374066	8.16359e-05	0.264236	0.000685167	-0.109359	0.0352319	85.8	111.2	103	88.2	83.8	85.3	109.5	113.2	110.8	99.6	101.2	108.4
High	O95453	Poly(A)-specific ribonuclease PARN	21	PARN	0.424385	2.99424e-05	0.314986	0.000205833	-0.109359	0.025984	83.6	112.3	104.1	84.9	83.4	82.7	109	117.3	110.5	106.2	104.1	101.9
High	Q96PK6	RNA-binding protein 14	23	RBM14	0.183963	0.000475766	0.0758749	0.0393077	-0.109359	0.00952929	94.1	106.9	99.1	93.7	94.4	94	105.2	105.5	109.9	99.7	100.5	97.1
High	Q14C86	GTPase-activating protein and VPS9 domain-containing protein 1	40	GAPVD1	0.0271541	0.258189	-0.0831412	0.00749382	-0.109359	0.0029549	101.3	103.1	95.6	100.5	102.4	100.8	103.2	103.3	102.9	95.7	94.7	96.4
High	O00571	ATP-dependent RNA helicase DDX3X	12	DDX3X	-0.0694519	0.0508079	-0.179515	0.000816843	-0.109359	0.0154523	105.8	100.8	93.4	107.3	104.9	105.1	98.5	103.6	100.2	95.7	92.4	92.3
High	P52907	F-actin-capping protein subunit alpha-1	10	CAPZA1	-0.0679388	0.0445668	-0.177882	0.000644689	-0.109359	0.0124676	105.7	100.8	93.5	103.8	108.2	105.2	102.9	99	100.5	94.3	92.2	94
High	P10275	Androgen receptor	3		-0.107803	0.301464	-0.217591	0.0623691	-0.109359	0.373863	107.6	99.8	92.6	114.6	115.2	93	94.9	105.4	99.2	87.9	97.7	92.1
High	Q14847	LIM and SH3 domain protein 1	15	LASP1	-0.0679388	0.300415	-0.177882	0.0232573	-0.109359	0.154737	105.7	100.8	93.4	109.8	97.8	109.6	100.5	97.5	104.5	91.9	98.3	90
High	Q9UKT4	F-box only protein 5	6	FBXO5	0.041243	0.344424	-0.0679388	0.154754	-0.109359	0.0435988	100.6	103.5	96	102	97	102.6	107.4	103.8	99.3	93.8	97.1	97
High	Q8N6N3	UPF0690 protein C1orf52	6	C1orf52	0.0621217	0.326063	-0.046921	0.482954	-0.109359	0.13029	99.6	104	96.4	99	93.6	106.1	104.5	106.6	100.8	98.7	99.5	91.1
High	P52292	Importin subunit alpha-1	16	KPNA2	0.0690147	0.383286	-0.0394883	0.640023	-0.109359	0.21826	99.3	104.2	96.6	103.2	97.2	97.4	100.9	110.2	101.4	106.5	89.9	93.4
High	Q5T440	Putative transferase CAF17, mitochondrial	9	IBA57	0.10165	0.0171213	-0.00723157	0.862232	-0.109359	0.0184336	97.8	104.9	97.3	97	99.3	97	101.8	105.1	107.9	95.4	99.8	96.7
High	P60002	Transcription elongation factor 1 homolog	1	ELOF1	0.120352	0.253167	0.0129262	0.914704	-0.109359	0.340096	96.9	105.4	97.7	95.9	93.9	100.9	118.4	92.5	105.2	98.4	102.1	92.7
High	O14569	Cytochrome b561 domain-containing protein 2	1	CYB561D2	0.146655	0.234782	0.0370307	0.784207	-0.109359	0.398883	95.8	106	98.2	82.6	105.1	99.6	101.3	100.2	116.5	92.5	95.5	106.6
High	Q8TAS1	Serine/threonine-protein kinase Kist	1	UHMK1	0.169925	0.498751	0.0607392	0.823563	-0.109359	0.695605	94.7	106.5	98.8	98.7	74	111.4	109.3	117.2	93.1	88.6	79.4	128.4
High	Q8N5P1	Zinc finger CCCH domain-containing protein 8	5	ZC3H8	0.237564	0.0202364	0.128293	0.169992	-0.109359	0.22672	91.7	108.1	100.2	93.9	92.3	88.9	105.5	117.9	101	107.6	99.6	93.3
High	P23610	Factor VIII intron 22 protein	2	F8A2; F8A1; F8A3	-0.26708	0.00236069	-0.37707	0.000489872	-0.109359	0.164219	115.3	95.8	88.8	120.7	116	109.2	92.8	97.7	97	91.7	92.5	82.3
High	Q7Z7L1	Schlafen family member 11	28	SLFN11	0.0922074	0.00873369	-0.0174171	0.570075	-0.109359	0.00622917	98.2	104.7	97.1	96.9	97.2	100.5	105.1	104.9	104.1	98.7	96	96.5
High	Q08J23	tRNA (cytosine(34)-C(5))-methyltransferase	44	NSUN2	0.14274	0.00109379	0.0328061	0.283294	-0.109359	0.00610569	96	105.9	98.2	96.7	96.4	94.8	105	108.4	104.3	99.2	97.8	97.4
High	Q7Z3B3	KAT8 regulatory NSL complex subunit 1	8	KANSL1	0.128293	0.00852349	0.0186342	0.645332	-0.109359	0.0235895	96.6	105.6	97.8	94.4	97.1	98.3	106	106.2	104.5	101.4	93.7	98.5
High	P15927	Replication protein A 32 kDa subunit	7	RPA2	0.140124	0.0031624	0.0299829	0.403979	-0.109359	0.0140623	96.1	105.9	98.1	96.8	93	98.3	105.6	107.7	104.3	97.2	100.3	96.7
High	Q9Y5B6	PAX3- and PAX7-binding protein 1	17	GCFC1; PAXBP1	0.181421	0.0012198	0.0731347	0.0764513	-0.109359	0.0194292	94.2	106.8	99	94.3	96	92.2	106.1	107.3	107	97.3	96.6	103.3
High	Q8WVK7	Spindle and kinetochore-associated protein 2	3	SKA2	0.209141	0.00497886	0.100305	0.10301	-0.109359	0.0840437	92.9	107.4	99.6	96	86.5	96.2	104.1	112.2	106	100.9	100.5	97.5
High	Q9Y248	DNA replication complex GINS protein PSF2	5	GINS2	0.226509	0.00194289	0.117695	0.0433049	-0.109359	0.0588617	92.1	107.8	100	95.4	87.4	93.6	109.4	109.7	104.5	104.3	98.7	97.1
High	O14744	Protein arginine N-methyltransferase 5	22	PRMT5	0.280956	5.63867e-05	0.173767	0.000970273	-0.107803	0.00965079	89.7	109	101.2	88.9	91	89.4	106.7	112.5	107.9	101.5	101.2	100.9
High	P08631	Tyrosine-protein kinase HCK	15	HCK	-0.526992	0.000841435	-0.634867	0.000391192	-0.107803	0.434765	128.3	89	82.6	124	128.6	132.4	94.8	77.5	94.9	71.3	88.6	88
High	Q9NQ55	Suppressor of SWI4 1 homolog	14	PPAN	0.258217	0.000108211	0.15056	0.00236713	-0.107803	0.0119522	90.7	108.5	100.7	89.4	89.1	93.7	107.8	110.4	107.3	102.1	101.3	98.8
High	P35244	Replication protein A 14 kDa subunit	5	RPA3	0.260628	0.000137003	0.153157	0.00292172	-0.107803	0.0146292	90.7	108.6	100.8	92.3	88.3	91.4	109	107.3	109.4	100.7	103.8	97.8
High	A6NJ78	Probable methyltransferase-like protein 15	3	METTL15	0.408168	8.39115e-05	0.299831	0.000582896	-0.107803	0.047944	84.3	111.9	103.8	88.2	86.3	78.6	112.4	109.8	113.5	100.5	106	104.9
High	Q9H773	dCTP pyrophosphatase 1	11	DCTPP1	0.673556	3.02077e-06	0.566572	1.00401e-05	-0.107803	0.0218302	73.6	117.4	109	73.9	71.5	75.3	119.4	120	112.9	111	106.5	109.5
High	Q14738	Serine/threonine-protein phosphatase 2A 56 kDa regulatory subunit delta isoform	16	PPP2R5D	-0.00868224	0.716314	-0.115597	0.00116111	-0.107803	0.00285592	102.9	102.2	94.9	102.5	103.7	102.4	102.6	102.5	101.7	95.6	94.8	94.2
High	Q6DN90	IQ motif and SEC7 domain-containing protein 1	2	IQSEC1	-0.248108	0.0142153	-0.356606	0.00300039	-0.107803	0.296003	114.4	96.3	89.4	115.8	112.5	114.8	96	95	97.9	78	88.9	101.1
High	Q13671	Ras and Rab interactor 1	6	RIN1	-0.142417	0.0334963	-0.249822	0.00302003	-0.107803	0.132476	109.2	99	91.9	103	114.7	109.9	98.4	99.8	98.7	85.9	95.6	94
High	P35226	Polycomb complex protein BMI-1	6	BMI1; COMMD3-BMI1	-0.118727	0.0123198	-0.226004	0.000614662	-0.107803	0.0368561	108.1	99.5	92.4	112.1	105.4	106.7	101.4	100.7	96.4	93.9	92.3	91
High	P07686	Beta-hexosaminidase subunit beta	13	HEXB	-0.0528949	0.179865	-0.16004	0.00307238	-0.107803	0.0288792	104.9	101.2	93.9	101.4	105.1	108.2	102	100.5	101.1	91.4	96.8	93.6
High	Q68D85	Natural cytotoxicity triggering receptor 3 ligand 1	3	NCR3LG1	-0.150401	0.138844	-0.258425	0.0263883	-0.107803	0.356994	109.6	98.8	91.7	111.4	101.8	115.6	107	86	103.3	87.7	92.9	94.4
High	P52655	Transcription initiation factor IIA subunit 1	2	GTF2A1	0.0607392	0.337736	-0.0484122	0.465768	-0.107803	0.129899	99.7	103.9	96.4	101.8	96.4	100.8	96.7	109.6	105.5	101	93.1	95.2
High	P18615	Negative elongation factor E	15	NELFE; RDBP	0.0621217	0.064948	-0.0454314	0.157581	-0.107803	0.0102495	99.6	104	96.5	96.9	101	100.9	103.9	104.1	103.9	97.2	98	94.1
High	Q71F23	Centromere protein U	7	MLF1IP; CENPU	0.137504	0.0148603	0.0299829	0.552023	-0.107803	0.0494775	96.1	105.7	98.1	97	97.5	93.9	107.9	104.5	104.8	95.2	95.1	104
High	Q8ND76	Cyclin-Y	2	CCNY	0.201634	0.0173392	0.0935602	0.215545	-0.107803	0.157808	93.3	107.2	99.5	91.4	93	95.4	113.8	99.4	108.6	93.1	103.1	102.3
High	Q96A37	RING finger protein 166	1	RNF166	0.212881	0.634101	0.104337	0.826862	-0.107803	0.832767	92.7	107.5	99.7	83.2	81.4	113.6	114.1	75.1	133.2	55.9	89.8	153.6
High	Q9BQI6	SMC5-SMC6 complex localization factor protein 1	1	ANKRD32; SLF1	0.246104	0.14619	0.138814	0.41838	-0.107803	0.530718	91.3	108.3	100.5	87.3	87.2	99.3	103	109.5	112.3	119.3	103.6	78.4
High	P98172	Ephrin-B1	6	EFNB1	-0.224317	0.00160543	-0.332789	0.000262326	-0.107803	0.0839604	113.2	96.9	89.9	114	118	107.6	97.2	94.1	99.5	89.8	92.3	87.7
High	Q6P1X5	Transcription initiation factor TFIID subunit 2	17	TAF2	0.111031	0.00260009	0.00432161	0.905696	-0.107803	0.00486142	97.3	105.1	97.6	98.6	96.3	97	103.4	106.3	105.6	98.5	97.4	96.7
High	Q969S9	Ribosome-releasing factor 2, mitochondrial	14	GFM2	0.344828	4.03248e-05	0.240009	0.000378595	-0.106249	0.0174548	86.9	110.4	102.6	85.9	86.1	88.8	108.5	110.6	112.3	100.7	106.4	100.8
High	O43427	Acidic fibroblast growth factor intracellular-binding protein	8	FIBP	0.365133	3.51498e-05	0.258217	0.00030044	-0.106249	0.0187728	86.1	110.9	103	83.3	88.3	86.7	108.7	110.9	113.1	100	104.1	104.9
High	Q8TDD1	ATP-dependent RNA helicase DDX54	29	DDX54	0.132248	0.000893781	0.0243197	0.342219	-0.106249	0.00419595	96.4	105.6	98.1	96.7	96.2	96.2	104.4	107.5	104.8	98.9	97.6	97.7
High	Q9NY12	H/ACA ribonucleoprotein complex subunit 1	8	GAR1	0.186501	0.000525951	0.0799754	0.0349512	-0.106249	0.0119215	93.9	106.8	99.3	92.2	96.2	93.3	109.2	104.1	107.2	99.2	99.9	98.7
High	P23526	Adenosylhomocysteinase	24	AHCY	-0.086201	0.0129282	-0.192645	0.000288777	-0.106249	0.0101917	106.5	100.3	93.2	105.2	109.1	105.2	100.4	100.6	99.9	94.5	91.5	93.6
High	P35268	60S ribosomal protein L22	4	RPL22	-0.0603973	0.182626	-0.168123	0.0055971	-0.106249	0.0565454	105.3	100.9	93.8	104	110.2	101.7	103.1	98.2	101.5	93.2	91.7	96.4
High	P49903	Selenide, water dikinase 1	8	SEPHS1	-0.0513992	0.311118	-0.158429	0.0122825	-0.106249	0.0785166	104.8	101.2	94	108.1	98.4	108	100.3	102.4	100.9	95.8	95.6	90.5
High	Q9Y2K7	Lysine-specific demethylase 2A	13	KDM2A	-0.0335695	0.487064	-0.139236	0.0165109	-0.106249	0.0648906	104	101.6	94.4	104.6	108.5	98.8	100.2	102.2	102.5	93.2	92.1	98
High	Q15208	Serine/threonine-protein kinase 38	6	STK38	0.0214797	0.517199	-0.0846703	0.0267141	-0.106249	0.0146164	101.4	102.9	95.6	101.5	101.1	101.7	101	103.4	104.4	92.3	96.5	98
High	Q99536	Synaptic vesicle membrane protein VAT-1 homolog	12	VAT1	0.0370307	0.288337	-0.0694519	0.0693296	-0.106249	0.0184634	100.7	103.3	96	100.1	99.8	102.2	105.9	100.8	103.2	93.2	96.8	97.9
High	Q9H6F5	Coiled-coil domain-containing protein 86	14	CCDC86	0.0989585	0.0411931	-0.00723157	0.88641	-0.106249	0.042437	97.8	104.8	97.3	100.9	95.4	97.1	103	107.9	103.6	99.3	99.6	93.1
High	Q9NVM6	DnaJ homolog subfamily C member 17	8	DNAJC17	0.1137	0.0136619	0.0071955	0.848963	-0.106249	0.0257607	97.2	105.1	97.7	95.2	98.3	98.1	103.8	108.8	102.7	100.3	96.1	96.8
High	O43513	Mediator of RNA polymerase II transcription subunit 7	2	MED7	0.132248	0.0397569	0.0257376	0.672226	-0.106249	0.0994534	96.3	105.6	98.1	90.6	97.2	101.2	109.6	102.6	104.6	100.7	99.6	93.9
High	Q13568	Interferon regulatory factor 5	11	IRF5	-0.0816138	0.00915094	-0.187707	0.000158986	-0.106249	0.00544864	106.3	100.5	93.3	105.9	105.9	107	99.7	99.2	102.4	92.8	93.4	93.7
High	O96008	Mitochondrial import receptor subunit TOM40 homolog	11	TOMM40	0.117695	0.00466209	0.0114956	0.736423	-0.106249	0.0109425	97	105.2	97.8	97.8	94.7	98.5	108.1	104	103.7	97.8	97.8	97.7
High	Q9GZR2	RNA exonuclease 4	16	REXO4	0.130931	0.00545768	0.0243197	0.518293	-0.106249	0.0194292	96.4	105.5	98.1	94.4	98.9	96	102	106.8	107.9	97	98.9	98.3
High	P50570	Dynamin-2	25	DNM2	0.209141	5.88938e-05	0.105678	0.00287311	-0.104697	0.0033457	92.8	107.3	99.8	93.1	92.5	92.8	107.8	106.4	107.8	98.5	100	101
High	Q9BVI4	Nucleolar complex protein 4 homolog	18	NOC4L	0.191563	0.000289761	0.0867838	0.0179636	-0.104697	0.00878424	93.6	106.9	99.5	91.4	95.2	94.3	105.4	108.1	107.3	100.9	99.6	97.9
High	Q9BUJ2	Heterogeneous nuclear ribonucleoprotein U-like protein 1	35	HNRNPUL1	0.194087	0.000172893	0.0894982	0.0114071	-0.104697	0.0060214	93.5	107	99.5	93.8	93	93.8	108.8	104.7	107.5	99.2	100.6	98.7
High	P08648	Integrin alpha-5	20	ITGA5	0.21661	0.000575689	0.111031	0.0187154	-0.104697	0.0235633	92.5	107.5	99.9	88.5	94.7	94.5	107.1	107.6	107.8	97.2	100.4	102.2
High	Q96EK4	THAP domain-containing protein 11	4	THAP11	0.232661	0.000916952	0.126973	0.020748	-0.104697	0.0424294	91.8	107.9	100.3	88.5	96.3	90.6	104.8	108.2	110.7	101	97.8	102
High	Q07960	Rho GTPase-activating protein 1	17	ARHGAP1	-0.046921	0.145991	-0.150401	0.00142649	-0.104697	0.0135588	104.6	101.2	94.2	107.2	104.2	102.2	102.7	101.3	99.8	93.2	94.2	95.3
High	Q8N684	Cleavage and polyadenylation specificity factor subunit 7	11	CPSF7	-0.00433459	0.918011	-0.109359	0.0064986	-0.104697	0.0112243	102.6	102.3	95.1	101.5	105.2	101	103.6	102.7	100.7	95.9	93.8	95.7
High	Q5PRF9	Protein Smaug homolog 2	5	SAMD4B	0.0342157	0.412539	-0.0694519	0.120073	-0.104697	0.0420504	100.8	103.2	96	99.2	101	102.2	99.9	106.4	103.4	99.8	95.5	92.7
High	Q5VYS8	Terminal uridylyltransferase 7	13	ZCCHC6	0.0496308	0.209206	-0.0543923	0.185394	-0.104697	0.0317503	100.1	103.6	96.3	99.8	98	102.4	104.8	100.9	105.1	94.6	94.3	100.1
High	P22670	MHC class II regulatory factor RFX1	11	RFX1	0.0593553	0.142041	-0.0454314	0.258837	-0.104697	0.0304486	99.6	103.8	96.6	101.9	97.3	99.8	100.9	106.2	104.3	99.4	96.4	93.9
High	P09884	DNA polymerase alpha catalytic subunit	34	POLA1	0.0881416	0.0849394	-0.0174171	0.737314	-0.104697	0.0615795	98.3	104.5	97.2	98.7	99	97.3	100.2	108.8	104.6	100.4	92.6	98.5
High	Q68DK2	Zinc finger FYVE domain-containing protein 26	4	ZFYVE26	0.0908534	0.264295	-0.013043	0.885346	-0.104697	0.241405	98.2	104.6	97.3	97.1	90	107.4	104.1	106.7	102.9	91.7	103.9	96.3
Medium	A6NM28	Zinc finger protein 92 homolog	1	ZFP92	0.115033	0.477169	0.0114956	0.949666	-0.104697	0.559042	97.1	105.1	97.8	86	100.3	104.9	122.7	100	92.7	104.2	105.8	83.4
High	Q5TKA1	Protein lin-9 homolog	11	LIN9	0.167358	0.0109991	0.0621217	0.268519	-0.104697	0.0805959	94.7	106.4	98.9	92.4	99.1	92.7	108.5	102	108.7	95.5	97.7	103.5
Medium	Q9C0G6	Dynein heavy chain 6, axonemal	1	DNAH6	0.182692	0.199256	0.0786098	0.591769	-0.104697	0.48512	94	106.7	99.3	75.2	104.1	102.7	98.9	106.8	114.5	98.9	93.3	105.6
High	O43542	DNA repair protein XRCC3	4	XRCC3	0.422233	0.011138	0.317304	0.0413071	-0.104697	0.433195	83.6	112.1	104.2	89.3	74.6	87	95.8	126.5	114	99.6	104.8	108.4
High	Q66GS9	Centrosomal protein of 135 kDa	4	CEP135	0.227741	0.00628053	0.121679	0.085677	-0.104697	0.128588	92.1	107.8	100.2	94.6	91.8	89.7	107.8	110.9	104.6	107	101.1	92.4
High	Q9NY93	Probable ATP-dependent RNA helicase DDX56	14	DDX56	0.252173	0.0016765	0.146655	0.0252932	-0.104697	0.0810736	90.9	108.3	100.7	91.4	91.6	89.8	104.9	114.3	105.8	105.9	98	98.2
High	Q9Y3B9	RRP15-like protein	10	RRP15	0.273814	0.00279113	0.169925	0.0291056	-0.104697	0.134716	90	108.8	101.2	89.6	90.3	90.1	105.1	114.7	106.6	108.5	100	95.2
High	Q6PJ61	F-box only protein 46	2	FBXO46	-1.35845	0.304158	-1.45799	0.284227	-0.103147	0.970721	171	66.8	62.2	54.8	402.4	55.9	77.5	60.6	62.3	63.2	59.7	63.7
High	Q9Y619	Mitochondrial ornithine transporter 1	8	SLC25A15	-0.477944	1.49159e-05	-0.58208	7.28485e-06	-0.103147	0.0888064	125.8	90.2	84	123.3	124.8	129.2	91.8	88.4	90.6	80.6	89	82.4
High	O14733	Dual specificity mitogen-activated protein kinase kinase 7	5	MAP2K7	0.297485	5.88938e-05	0.194087	0.000743864	-0.103147	0.0150005	88.9	109.3	101.8	87.8	88.1	90.8	107.1	110.3	110.6	99.9	100.6	104.8
High	P12081	Histidine--tRNA ligase, cytoplasmic	22	HARS	0.141433	0.000789737	0.0370307	0.177305	-0.103147	0.00593866	95.9	105.7	98.4	97.4	96.1	94.1	106.7	105.1	105.3	98	97.7	99.6
High	O14964	Hepatocyte growth factor-regulated tyrosine kinase substrate	21	HGS	-0.0664274	0.0333347	-0.169745	0.000440698	-0.103147	0.00938485	105.5	100.7	93.8	106.6	104.7	105.2	102.2	98.4	101.6	93	95	93.3
High	Q9Y5W9	Sorting nexin-11	4	SNX11	-0.16004	0.016531	-0.263612	0.00176604	-0.103147	0.130075	110	98.4	91.6	114.6	102.8	112.5	97.5	102.2	95.6	91.7	93.6	89.5
High	O14657	Torsin-1B	3	TOR1B	-0.0499049	0.265571	-0.153607	0.00823667	-0.103147	0.0603876	104.7	101.1	94.2	101.2	106.3	106.6	103.6	100.6	99.2	90.1	94.2	98.2
High	Q9Y371	Endophilin-B1	11	SH3GLB1	-0.0394883	0.336655	-0.14401	0.00775455	-0.103147	0.0445929	104.2	101.4	94.4	105.1	103.3	104.3	104.1	97.1	103	91.2	97.5	94.4
High	Q7Z6Z7	E3 ubiquitin-protein ligase HUWE1	108	HUWE1	0.0745054	0.0213991	-0.027675	0.355642	-0.103147	0.00835297	98.9	104.1	97	98.3	99.3	98.9	104.8	102.4	105.3	95.3	96.6	99.1
High	Q86WI3	Protein NLRC5	2	NLRC5	-0.0484122	0.680614	-0.152003	0.215545	-0.103147	0.442913	104.6	101.2	94.2	102.4	108.6	102.9	96.8	93.6	113.1	88.5	107.9	86.2
High	P57723	Poly(rC)-binding protein 4	3	PCBP4	0.0370307	0.757408	-0.0664274	0.587886	-0.103147	0.430888	100.7	103.2	96.1	87.5	108.9	105.5	94.8	99.9	115	99	98.2	91.1
High	Q8WUA4	General transcription factor 3C polypeptide 2	14	GTF3C2	0.0440443	0.174379	-0.0573917	0.0907793	-0.103147	0.0146297	100.3	103.4	96.3	99.5	100.8	100.6	101.9	106.2	102.1	98.4	96.2	94.4
High	Q12933	TNF receptor-associated factor 2	15	TRAF2	0.0538064	0.0880601	-0.0499049	0.119011	-0.103147	0.010368	99.9	103.6	96.5	100.5	99.9	99.2	103.4	101.9	105.6	94.3	97	98.2
High	Q9NXF7	DDB1- and CUL4-associated factor 16	1	DCAF16	0.0731347	0.272033	-0.0291463	0.673774	-0.103147	0.164835	99	104.1	96.9	100.8	103.5	92.5	98.8	109.5	104	95.4	101.4	94
High	Q14562	ATP-dependent RNA helicase DHX8	27	DHX8	0.0745054	0.043081	-0.0291463	0.390514	-0.103147	0.0160862	98.9	104.1	96.9	98.1	101.7	96.9	102.2	105.5	104.7	96.1	95.7	98.9
High	Q14181	DNA polymerase alpha subunit B	6	POLA2	0.100305	0.0754883	-0.00433459	0.936778	-0.103147	0.0831979	97.8	104.8	97.5	97.6	97.2	98.5	100.4	111	102.9	101.1	97.4	93.9
High	Q96C34	RUN domain-containing protein 1	2	RUNDC1	0.112367	0.0679172	0.0100637	0.875497	-0.103147	0.109713	97.1	105.1	97.8	101.9	89.9	99.6	104.4	103.3	107.5	94.3	100.1	99
High	Q4ADV7	RAB6A-GEF complex partner protein 1	5	KIAA1432; RIC1	0.189034	0.109744	0.0854247	0.461296	-0.103147	0.3883	93.7	106.8	99.5	97.7	93.7	89.7	106.5	119.5	94.5	91.5	107	99.9
High	Q9BVM4	Gamma-glutamylaminecyclotransferase	4	GGACT	0.260628	0.0112584	0.158337	0.0856953	-0.103147	0.237239	90.5	108.4	101	86.2	90.2	95.3	116.4	98.1	110.9	97.2	104.3	101.6
High	Q96DX4	RING finger and SPRY domain-containing protein 1	6	RSPRY1	0.371838	0.0246862	0.267835	0.087192	-0.103147	0.469209	85.7	111	103.3	81.2	98.4	77.6	112.4	101	119.5	96	96.3	117.5
High	Q5JU69	Torsin-2A	1	TOR2A	0.391768	0.0127929	0.289244	0.0493946	-0.103147	0.42531	84.9	111.4	103.7	79.1	94	81.6	116.4	98.1	119.6	95.7	100.9	114.6
High	Q96A49	Synapse-associated protein 1	17	SYAP1	-0.172994	0.00737114	-0.277534	0.000839324	-0.103147	0.101328	110.6	98.1	91.3	110.3	116.5	105.1	96.9	95.7	101.7	92.7	90.1	91
High	P30260	Cell division cycle protein 27 homolog	23	CDC27	0.128293	0.00220236	0.0257376	0.396955	-0.103147	0.00976359	96.4	105.4	98.2	95.7	97.3	96.2	102.8	107	106.5	97.6	97.1	99.8
High	Q8TCS8	Polyribonucleotide nucleotidyltransferase 1, mitochondrial	32	PNPT1	0.149259	0.0087749	0.0468403	0.326082	-0.103147	0.0516861	95.5	105.9	98.6	94	100.3	92.1	106.2	103.3	108.2	98.8	96	101
High	Q9Y2H2	Phosphatidylinositide phosphatase SAC2	3	INPP5F	0.158337	0.00949883	0.0551957	0.286576	-0.103147	0.0642429	95.1	106.1	98.8	93.6	96.9	94.8	100.7	106.5	111.2	95.8	100.3	100.2
High	O60271	C-Jun-amino-terminal kinase-interacting protein 4	48	SPAG9	0.191563	7.54935e-05	0.0894982	0.00492283	-0.101598	0.00316816	93.6	106.9	99.6	93.5	92.8	94.4	106	107.5	107.1	99.2	99.7	99.9
High	Q16775	Hydroxyacylglutathione hydrolase, mitochondrial	5	HAGH	0.446786	0.00089893	0.344828	0.00416858	-0.101598	0.2273	82.6	112.5	104.9	82	81.6	84.2	113.6	104.3	119.7	96.4	112	106.2
High	Q14739	Lamin-B receptor	19	LBR	0.194087	0.000233129	0.0922074	0.0118458	-0.101598	0.00915338	93.5	106.9	99.7	94.6	91.7	94	107	106.1	107.5	102	99	98
High	Q86XP3	ATP-dependent RNA helicase DDX42	36	DDX42	0.209141	0.000533844	0.107018	0.0169502	-0.101598	0.0230769	92.8	107.2	100	92.7	93.5	92.1	103.5	111.1	107.1	101.4	99.3	99.2
High	Q9Y2G2	Caspase recruitment domain-containing protein 8	9	CARD8	0.243669	0.000886029	0.14274	0.0154854	-0.101598	0.0534882	91.2	108.1	100.7	89.7	88.2	95.9	109.4	106.3	108.5	98.4	104.9	98.7
High	Q15075	Early endosome antigen 1	67	EEA1	-0.0232698	0.295857	-0.125006	0.000640577	-0.101598	0.0030986	103.4	101.8	94.8	103.4	103.7	103.1	101.3	101.7	102.3	94.7	95.1	94.6
High	Q6WCQ1	Myosin phosphatase Rho-interacting protein	5	MPRIP	-0.0846703	0.0427069	-0.187707	0.00136828	-0.101598	0.0369437	106.3	100.3	93.4	105.4	104.5	109.2	100.3	101.9	98.5	89.9	93.7	96.5
High	Q9UEW8	STE20/SPS1-related proline-alanine-rich protein kinase	11	STK39	-0.0709665	0.0642601	-0.172994	0.00137482	-0.101598	0.026095	105.6	100.6	93.7	104.7	108.6	103.6	98.8	100.3	102.8	93.6	91.7	95.9
High	Q9NVZ3	Adaptin ear-binding coat-associated protein 2	8	NECAP2	-0.0320936	0.387106	-0.134477	0.00629017	-0.101598	0.0309998	103.8	101.5	94.6	105.5	100.4	105.6	103.1	98.4	103.2	93.2	95.1	95.6
High	P82664	28S ribosomal protein S10, mitochondrial	6	MRPS10	0.0426443	0.0946277	-0.0603973	0.0314075	-0.101598	0.00420539	100.4	103.3	96.3	101.3	100.3	99.5	103.8	102.4	103.8	96.7	96.7	95.5
High	O95372	Acyl-protein thioesterase 2	6	LYPLA2	-0.013043	0.822993	-0.114035	0.0620667	-0.101598	0.114452	102.9	102	95.1	104.4	95.8	108.5	101.4	101.1	103.5	92.9	97.9	94.5
High	O15127	Secretory carrier-associated membrane protein 2	3	SCAMP2	-0.013043	0.789392	-0.115597	0.0475017	-0.101598	0.0950827	103	102	95	100	103.6	105.3	107	95.9	103	92.6	96	96.5
High	Q969H6	Ribonuclease P/MRP protein subunit POP5	2	POP5	-0.00433459	0.954163	-0.107803	0.217897	-0.101598	0.275316	102.6	102.2	95.2	101.1	107	99.6	96.6	108.1	101.9	93.3	87.5	104.9
High	Q15366	Poly(rC)-binding protein 2	7	PCBP2	0.00288251	0.941375	-0.0985055	0.036545	-0.101598	0.0432516	102.2	102.4	95.4	100.2	102.8	103.6	103.2	105.8	98.3	98.2	93.1	94.9
High	Q9BQ15	SOSS complex subunit B1	2	NABP2	0.0200577	0.779511	-0.0831412	0.243486	-0.101598	0.182809	101.4	102.8	95.8	97.3	106.2	100.8	106.5	96.3	105.6	95.1	90.8	101.5
High	P54819	Adenylate kinase 2, mitochondrial	16	AK2	0.0214797	0.595578	-0.0800879	0.067228	-0.101598	0.0382532	101.3	102.8	95.8	99.4	101.7	102.9	106	98.5	104	94	97.8	95.7
High	Q16513	Serine/threonine-protein kinase N2	9	PKN2	0.0257376	0.453273	-0.07552	0.0479107	-0.101598	0.0210044	101.1	102.9	95.9	99.1	101.7	102.6	105.6	100.2	103	94.7	97.9	95.2
High	Q8N1G4	Leucine-rich repeat-containing protein 47	19	LRRC47	0.0356239	0.268741	-0.0664274	0.0639799	-0.101598	0.0161093	100.7	103.2	96.2	97.9	101.6	102.4	102.8	101.8	104.8	94.3	97.2	97
High	P11117	Lysosomal acid phosphatase	6	ACP2	0.125651	0.207281	0.0257376	0.813266	-0.101598	0.342187	96.5	105.3	98.2	89.8	100.4	99.3	113.6	97.1	105.2	89.3	98.8	106.5
High	Q14980	Nuclear mitotic apparatus protein 1	97	NUMA1	0.0867838	0.00628899	-0.0144996	0.554422	-0.101598	0.00465867	98.3	104.4	97.3	99	98.1	97.8	104.8	103.4	105	98	98	95.8
High	P38646	Stress-70 protein, mitochondrial	44	HSPA9	0.153157	0.00135349	0.051024	0.140902	-0.101598	0.0133881	95.3	106	98.7	96.6	93.1	96.2	107.7	105.2	105	99.7	100.2	96.2
High	Q9Y5N6	Origin recognition complex subunit 6	9	ORC6	0.178874	0.00930692	0.077243	0.183894	-0.101598	0.0973842	94.1	106.5	99.3	90.3	100.6	91.5	105	105.8	108.9	98.1	96.5	103.4
High	O14709	Zinc finger protein 197	2	ZNF197	0.195348	0.00479929	0.0935602	0.0991765	-0.101598	0.0831602	93.4	106.9	99.7	94.6	93.3	92.3	103	112.1	105.7	96.5	97.8	104.8
High	P78406	mRNA export factor	14	RAE1	0.215368	0.00100917	0.115033	0.0245788	-0.101598	0.0414003	92.5	107.4	100.1	93.5	89	94.9	104	106.4	111.8	100.1	100.6	99.7
High	Q8ND56	Protein LSM14 homolog A	10	LSM14A	0.438293	4.39958e-06	0.337996	2.38594e-05	-0.100051	0.00879557	82.9	112.3	104.8	82.4	82.5	83.7	114	109.3	113.7	106	104.3	104
High	P49005	DNA polymerase delta subunit 2	17	POLD2	0.177599	0.000173728	0.077243	0.0139134	-0.100051	0.00519473	94.2	106.5	99.4	94.4	94.1	94	108.2	105.8	105.3	100.2	98.6	99.3
High	P29372	DNA-3-methyladenine glycosylase	13	MPG	0.178874	0.000296214	0.0799754	0.0200615	-0.100051	0.00835239	94.1	106.5	99.4	92.4	93.8	96	107.5	106.9	105.1	100.6	99.2	98.4
High	O94762	ATP-dependent DNA helicase Q5	9	RECQL5	0.221568	0.000490385	0.120352	0.0124503	-0.100051	0.0274493	92.2	107.5	100.3	91.6	89.3	95.8	105.6	106.7	110.2	99.9	99.1	101.8
High	O60942	mRNA-capping enzyme	15	RNGTT	0.0593553	0.0435302	-0.0409718	0.149156	-0.100051	0.00730107	99.5	103.7	96.8	97.7	101.4	99.5	102.8	104.6	103.6	97	96.6	96.8
High	F5H4A9	Uncharacterized membrane protein C3orf80	1	C3orf80	-0.128156	0.255951	-0.227692	0.0666135	-0.100051	0.452856	108.4	99.1	92.5	104.4	108.5	112.3	108.6	99.2	89.6	96	102.3	79.2
High	Q96LD8	Sentrin-specific protease 8	3	SENP8	-0.0634092	0.236726	-0.163268	0.0135582	-0.100051	0.114846	105.3	100.7	94	106.1	102	107.8	104.2	97.6	100.4	90.7	91.1	100.1
High	Q13310	Polyadenylate-binding protein 4	20	PABPC4	-0.018878	0.637647	-0.118727	0.0145475	-0.100051	0.0412422	103.2	101.8	95	103.4	106	100.1	100	104.1	101.4	97.5	91.8	95.7
High	Q9HAU5	Regulator of nonsense transcripts 2	32	UPF2	-0.00288828	0.921731	-0.103147	0.0104109	-0.100051	0.0175135	102.4	102.2	95.4	103.1	104.1	100.1	102.9	100.5	103.2	93.7	94.9	97.6
High	Q96PE3	Type I inositol 3,4-bisphosphate 4-phosphatase	8	INPP4A	0.0143553	0.796403	-0.086201	0.121875	-0.100051	0.0990371	101.6	102.6	95.8	102.7	99.2	103	105.5	98.5	103.8	97.8	90	99.5
High	Q9HC52	Chromobox protein homolog 8	10	CBX8	0.0271541	0.563394	-0.0740006	0.136317	-0.100051	0.0676136	101	103	96	98.5	102.4	102.2	103	99.2	106.6	91.6	98.2	98.2
High	Q7KZ85	Transcription elongation factor SPT6	54	SUPT6H	0.0313952	0.395833	-0.0679388	0.0860192	-0.100051	0.0301992	100.8	103.1	96.1	101	101	100.5	101.6	106.3	101.2	99.5	93.6	95.3
High	Q9Y5P4	Collagen type IV alpha-3-binding protein	17	COL4A3BP	0.0342157	0.361291	-0.0664274	0.101909	-0.100051	0.0316463	100.7	103.1	96.2	98.3	102.9	100.9	105.1	100.1	104.1	94.1	95.7	98.8
High	Q8IU60	m7GpppN-mRNA hydrolase	8	DCP2	0.0827026	0.0463149	-0.0174171	0.662477	-0.100051	0.0309031	98.4	104.3	97.3	97	97.9	100.5	107	100.7	105.1	97.1	95.3	99.5
Medium	Q9NVV9	THAP domain-containing protein 1	1	THAP1	0.16221	0.0754889	0.0621217	0.486381	-0.100051	0.266707	94.8	106.1	99	94.4	99.7	90.5	104.3	99.8	114.4	90.7	102.3	104
High	Q8NBI6	Xyloside xylosyltransferase 1	4	XXYLT1	0.123004	0.00724377	0.0229004	0.544487	-0.100051	0.0246346	96.6	105.2	98.1	97.8	98.7	93.3	104.5	106.2	104.9	100.4	98.7	95.3
High	Q6DKK2	Tetratricopeptide repeat protein 19, mitochondrial	8	TTC19	0.201634	0.00141961	0.10165	0.0381033	-0.100051	0.0435988	93.1	107	99.9	92	90.4	96.8	109.9	105	106.2	97.1	102.7	99.9
High	Q9Y4F3	Meiosis arrest female protein 1	11	KIAA0430	0.219091	0.0029454	0.117695	0.0509103	-0.100051	0.0854818	92.3	107.4	100.2	91.6	92.2	93.2	106.7	103.6	112.1	95.6	99.4	105.6
High	P43250	G protein-coupled receptor kinase 6	9	GRK6	0.264236	0.00173457	0.163499	0.0201176	-0.100051	0.106638	90.3	108.5	101.2	89.1	90.5	91.4	107.6	114.3	103.6	95.6	103.8	104.2
High	Q8N0X7	Spartin	21	SPG20	-0.179515	0.000851904	-0.277534	0.000103885	-0.0985055	0.0320447	110.8	97.8	91.4	112.4	110.6	109.3	95.3	100.9	97.4	92.2	88.9	93
High	O43502	DNA repair protein RAD51 homolog 3	5	RAD51C	0.320773	6.74232e-05	0.222805	0.000614662	-0.0985055	0.0267491	87.8	109.7	102.5	84.5	90.6	88.3	107.2	112.4	109.5	101.3	104	102.1
High	Q9P031	Thyroid transcription factor 1-associated protein 26	8	CCDC59	0.402722	0.000169096	0.304511	0.000960329	-0.0985055	0.0958943	84.4	111.5	104.1	84.8	83	85.2	106.5	118.3	109.6	104.8	107.1	100.5
High	Q9NQV6	PR domain zinc finger protein 10	5	PRDM10	0.414677	4.84017e-05	0.316146	0.000275857	-0.0985055	0.0485841	83.8	111.7	104.4	88.7	80.8	82	109.4	112	113.9	104.8	101.6	106.8
High	Q9NWT6	Hypoxia-inducible factor 1-alpha inhibitor	7	HIF1AN	0.259423	0.000758314	0.16092	0.0100228	-0.0985055	0.0660324	90.5	108.3	101.2	89.6	89.7	92.2	112.3	109.8	102.9	104.6	98.7	100.2
High	Q13131	5'-AMP-activated protein kinase catalytic subunit alpha-1	16	PRKAA1	-0.0513992	0.134555	-0.150401	0.00212374	-0.0985055	0.0240072	104.7	101	94.3	103.6	105.9	104.5	101.2	99.3	102.5	91.1	94.9	97
High	Q8IZQ5	Selenoprotein H	4	C11orf31	-0.106249	0.305112	-0.205896	0.071616	-0.0985055	0.412214	107.3	99.6	93	100.7	108.9	112.3	105.2	86.9	106.9	85.5	99.4	94.2
High	P27986	Phosphatidylinositol 3-kinase regulatory subunit alpha	20	PIK3R1	-0.00578235	0.887817	-0.104697	0.0294917	-0.0985055	0.0499087	102.5	102.1	95.4	102.9	101.7	103	106.2	97.4	102.7	93.1	96.1	96.9
High	Q9HAP2	MLX-interacting protein	1	MLXIP	0.0299829	0.659814	-0.0694519	0.308396	-0.0985055	0.182135	100.9	103	96.2	100	100.8	101.9	94.1	109.3	105.5	92.5	96.6	99.4
High	Q9BSL1	Ubiquitin-associated domain-containing protein 1	6	UBAC1	0.0840643	0.0593455	-0.013043	0.764395	-0.0985055	0.0466611	98.3	104.3	97.4	96.9	97.3	100.8	100.8	107	105	94.9	96.6	100.8
Medium	P61968	LIM domain transcription factor LMO4	1	LMO4	0.151859	0.417019	0.0538064	0.793247	-0.0985055	0.631594	95.3	105.8	98.9	95	80.7	110.2	101.4	92.9	123.2	112	84.3	100.3
High	Q8NCJ5	SPRY domain-containing protein 3	4	SPRYD3	0.176323	0.0278477	0.077243	0.290495	-0.0985055	0.183884	94.2	106.4	99.4	95.6	89.2	97.8	102	102.5	114.9	98.5	96.6	103
High	Q9BRT9	DNA replication complex GINS protein SLD5	7	GINS4	0.202888	0.015213	0.104337	0.159146	-0.0985055	0.183142	93	107	100	91.6	98	89.4	99.9	113.8	107.4	103.6	96	100.3
High	Q9BXB4	Oxysterol-binding protein-related protein 11	4	OSBPL11	-0.195946	0.00281424	-0.293359	0.000405759	-0.0985055	0.0956282	111.6	97.4	91	111.5	108.3	114.9	97.6	101.2	93.6	92.8	87.1	93.1
High	Q99848	Probable rRNA-processing protein EBP2	14	EBNA1BP2	0.100305	0.00870705	0.00288251	0.927792	-0.0985055	0.014304	97.6	104.6	97.8	98.5	97.2	97.1	105	106.2	102.8	99.4	98.9	95.1
High	P20138	Myeloid cell surface antigen CD33	5	CD33	0.138814	0.00138547	0.041243	0.189871	-0.0985055	0.0108345	95.8	105.6	98.6	95.1	96.5	96	107.5	102.7	106.5	99.4	98.1	98.3
High	P62837	Ubiquitin-conjugating enzyme E2 D2	2	UBE2D2	0.164786	0.00200297	0.0676387	0.0990137	-0.0985055	0.0294415	94.7	106.2	99.2	91.5	96.9	95.6	106.2	103.4	108.8	97.7	99.1	100.7
High	O43447	Peptidyl-prolyl cis-trans isomerase H	12	PPIH	0.204141	0.00120147	0.104337	0.0316691	-0.0985055	0.0414507	93	107.1	100	93.3	91	94.6	109	102.8	109.3	103	98.1	98.8
High	Q92878	DNA repair protein RAD50	66	RAD50	0.226509	4.02582e-05	0.129613	0.0010292	-0.0969617	0.0045476	91.9	107.5	100.5	92.4	90.7	92.7	106.9	107.6	108.2	99.6	101.3	100.7
High	O15381	Nuclear valosin-containing protein-like	29	NVL	0.233888	0.00017061	0.136191	0.00359496	-0.0969617	0.0173096	91.6	107.7	100.7	92	92.8	90	106.8	109.5	106.8	103.6	98.3	100.1
High	Q9UHW5	GPN-loop GTPase 3	4	GPN3	0.461529	0.000384869	0.364012	0.00168159	-0.0969617	0.190565	81.9	112.7	105.4	87.4	80.3	77.9	108.9	115.7	113.6	112.1	97.1	106.9
High	Q8WVM0	Dimethyladenosine transferase 1, mitochondrial	11	TFB1M	0.157044	0.000238301	0.0607392	0.0312073	-0.0969617	0.00446675	95	106	99	94.1	95.2	95.6	106.9	105.8	105.2	98.6	99.9	98.6
High	O60869	Endothelial differentiation-related factor 1	15	EDF1	-0.0892673	0.0482027	-0.186065	0.00203315	-0.0969617	0.0566493	106.4	100.1	93.5	107.7	104	107.6	98.8	102	99.4	98	92.8	89.8
High	Q8IYR2	SET and MYND domain-containing protein 4	2	SMYD4	-0.118727	0.440125	-0.215915	0.181365	-0.0969617	0.594785	107.8	99.3	92.9	93.6	126.2	103.5	102.3	94	101.7	84.9	107.5	86.2
High	P17676	CCAAT/enhancer-binding protein beta	3	CEBPB	-0.0174171	0.879155	-0.114035	0.307305	-0.0969617	0.429331	103	101.8	95.2	89.6	102.5	117	105.5	100.9	99	95.9	99.7	89.9
High	Q96EU6	Ribosomal RNA processing protein 36 homolog	6	RRP36	0.0426443	0.318479	-0.0543923	0.222678	-0.0969617	0.0566493	100.2	103.2	96.5	95.8	103.9	101	101.2	102.4	106.1	98.5	95.4	95.7
High	Q7L9L4	MOB kinase activator 1B	6	MOB1B	0.0551957	0.0709	-0.0409718	0.180087	-0.0969617	0.0121781	99.6	103.5	96.9	99.7	100.1	99	103.9	102.4	104.3	94.9	96.1	99.5
High	Q96S94	Cyclin-L2	5	CCNL2	0.0854247	0.184295	-0.011588	0.864925	-0.0969617	0.164123	98.3	104.3	97.5	97.4	91.1	106.3	103.8	105.1	104	97.5	100.6	94.3
High	Q5BKX5	UPF0692 protein C19orf54	4	C19orf54	0.125651	0.0950933	0.0285692	0.707709	-0.0969617	0.206066	96.4	105.2	98.3	93.4	95.5	100.4	110.6	98.1	106.9	92.1	103.6	99.3
High	P49448	Glutamate dehydrogenase 2, mitochondrial	3	GLUD2	-0.347399	0.00220377	-0.442222	0.0007435	-0.0969617	0.341624	118.9	93.5	87.5	114.5	117.8	124.5	97.2	84.8	98.7	80.2	89.8	92.5
High	Q96GV9	UNC119-binding protein C5orf30	2	C5orf30	0.347099	0.00108568	0.250962	0.00668989	-0.0969617	0.175265	86.6	110.2	103.1	82.4	83.6	94	112.4	104.2	114.1	104.6	99.3	105.5
High	Q14974	Importin subunit beta-1	29	KPNB1	0.147958	0.00635795	0.051024	0.245897	-0.0969617	0.0487607	95.4	105.7	98.8	97.5	94.9	93.9	104.2	109.3	103.6	102.7	97.6	96.3
High	Q9H8H0	Nucleolar protein 11	18	NOL11	0.194087	0.00338106	0.0976108	0.0698907	-0.0969617	0.0756871	93.4	106.8	99.9	92	94.2	93.8	103	112.5	104.8	103.2	98.9	97.5
High	P06748	Nucleophosmin	16	NPM1	0.227741	0.00329483	0.132248	0.0431171	-0.0969617	0.11433	91.8	107.6	100.6	93.3	94.1	88.1	112	103.3	107.3	105.4	96.1	100.2
High	Q86YA3	Protein ZGRF1	1	C4orf21; ZGRF1	0.647084	0.0067748	0.549916	0.0166494	-0.0969617	0.573007	74.4	116.6	109	62.3	67.7	93.4	125.5	127	97.3	104	112	111
High	O94776	Metastasis-associated protein MTA2	29	MTA2	0.215368	3.22937e-05	0.119024	0.000984058	-0.0954196	0.00319542	92.4	107.2	100.4	93	92	92.3	107.1	107.4	107.2	100.4	100	100.6
High	P00492	Hypoxanthine-guanine phosphoribosyltransferase	12	HPRT1	0.227741	8.16359e-05	0.132248	0.00180786	-0.0954196	0.00967181	91.8	107.5	100.7	92.9	91.5	91.1	106.7	109.3	106.5	101.5	98.8	101.7
High	O00391	Sulfhydryl oxidase 1	7	QSOX1	-0.351074	3.04667e-05	-0.446148	1.12635e-05	-0.0954196	0.0575888	119.1	93.4	87.5	121.8	118.2	117.3	92.8	94.1	93.3	85.6	85.2	91.6
High	Q03252	Lamin-B2	35	LMNB2	0.215368	0.000169679	0.120352	0.00444313	-0.0954196	0.0136851	92.4	107.2	100.4	92.6	93	91.6	109.3	104	108.4	100.4	100.3	100.5
High	Q8WWI1	LIM domain only protein 7	20	LMO7	0.231432	0.000471219	0.136191	0.00841872	-0.0954196	0.0375287	91.7	107.6	100.7	88.8	91.9	94.3	108.3	106	108.6	96.9	102.6	102.7
High	Q8TAG9	Exocyst complex component 6	16	EXOC6	0.238787	0.000529094	0.14274	0.00852376	-0.0954196	0.0446006	91.3	107.8	100.9	89.9	92.8	91.3	104.1	107	112.3	99.3	100	103.3
High	Q969H8	Myeloid-derived growth factor	6	C19orf10; MYDGF	0.320773	0.000109811	0.225275	0.000923884	-0.0954196	0.0419608	87.8	109.6	102.6	88.1	88.7	86.4	108	106	114.9	101.9	103.3	102.6
High	Q96ST3	Paired amphipathic helix protein Sin3a	41	SIN3A	0.173767	0.000446488	0.0786098	0.0260563	-0.0954196	0.0120431	94.2	106.3	99.5	94.3	93.7	94.7	103.7	108	107.2	100.3	100.3	97.8
High	P31150	Rab GDP dissociation inhibitor alpha	13	GDI1	-0.0800879	0.132573	-0.174621	0.00848487	-0.0954196	0.12208	106	100.2	93.8	104.1	107	106.8	102.7	95.8	102.1	88.1	94.9	98.4
High	P51553	Isocitrate dehydrogenase [NAD] subunit gamma, mitochondrial	9	IDH3G	-0.0247367	0.467612	-0.120294	0.00783845	-0.0954196	0.0318967	103.4	101.6	95.1	105.9	103.1	101.1	99.8	100.6	104.3	94.3	93.7	97.2
High	Q5VYK3	Proteasome-associated protein ECM29 homolog	59	KIAA0368	0.0214797	0.426168	-0.0740006	0.0181265	-0.0954196	0.00871011	101.2	102.7	96.1	101.1	100.4	102.1	101.5	103.9	102.6	94.9	97.7	95.6
High	Q9H2S1	Small conductance calcium-activated potassium channel protein 2	1	KCNN2	-0.0985055	0.719726	-0.194295	0.487283	-0.0954196	0.775451	106.8	99.8	93.4	71.8	143.8	104.9	94	108.6	96.7	102	96.4	81.7
High	O43293	Death-associated protein kinase 3	4	DAPK3	-0.0664274	0.364565	-0.161653	0.0505327	-0.0954196	0.259459	105.3	100.6	94.2	107.5	101	107.3	98.4	108.8	94.4	97.3	97.2	87.9
High	Q9NXV2	BTB/POZ domain-containing protein KCTD5	3	KCTD5	-0.011588	0.891732	-0.106249	0.195642	-0.0954196	0.281299	102.7	101.9	95.4	112.2	96.3	99.6	102	95.9	107.8	95.2	93	98
High	P62136	Serine/threonine-protein phosphatase PP1-alpha catalytic subunit	4	PPP1CA	0.0257376	0.380611	-0.0694519	0.0399098	-0.0954196	0.0150278	101	102.8	96.2	100.9	100.2	101.8	102.3	105.1	101	98.2	94.9	95.5
High	Q9UMY4	Sorting nexin-12	7	SNX12	0.0328061	0.419532	-0.0619024	0.154064	-0.0954196	0.0537396	100.6	103	96.4	98.7	98.3	104.9	100.3	104.3	104.3	94.1	96.6	98.5
High	O43684	Mitotic checkpoint protein BUB3	14	BUB3	0.041243	0.253008	-0.0558912	0.138089	-0.0954196	0.0293285	100.3	103.2	96.5	101.7	99.2	100	102.7	105.4	101.4	100	95.2	94.3
High	P16083	Ribosyldihydronicotinamide dehydrogenase [quinone]	3	NQO2	0.0440443	0.509033	-0.0513992	0.454313	-0.0954196	0.197994	100.1	103.2	96.6	96.2	109	95.2	103.4	101.7	104.6	97.2	92.4	100.3
High	P68104	Elongation factor 1-alpha 1	15	EEF1A1	0.0662614	0.171124	-0.027675	0.563503	-0.0954196	0.0831826	99.1	103.8	97.2	93.6	102.4	101.3	107.2	102.4	101.7	97	95.7	98.8
High	O75695	Protein XRP2	12	RP2	0.0731347	0.0294394	-0.0218044	0.467298	-0.0954196	0.0139447	98.8	103.9	97.3	97.8	96.9	101.7	103.6	103.7	104.5	97.7	98	96.2
High	Q96M94	Kelch-like protein 15	1	KLHL15	0.0854247	0.511839	-0.0101344	0.935271	-0.0954196	0.499598	98.3	104.2	97.5	90.1	105	99.7	101.3	104	107.5	109	104.1	79.4
High	Q96BD5	PHD finger protein 21A	5	PHF21A	0.116365	0.191041	0.0214797	0.824002	-0.0954196	0.312096	96.8	105	98.2	95.1	97.6	97.7	111	95.1	108.8	89.5	100.4	104.8
High	Q6PH81	UPF0547 protein C16orf87	3	C16orf87	0.120352	0.134899	0.0257376	0.759451	-0.0954196	0.257347	96.6	105.1	98.3	98.3	99.7	91.8	107.5	96.3	111.4	101.1	101.8	92.1
High	P62380	TATA box-binding protein-like protein 1	3	TBPL1	0.125651	0.23053	0.0299829	0.787581	-0.0954196	0.391411	96.4	105.2	98.4	90.8	99.2	99.2	102.1	95	118.4	95.5	95.2	104.6
High	Q10471	Polypeptide N-acetylgalactosaminyltransferase 2	17	GALNT2	-0.164884	0.00112823	-0.261881	0.000126934	-0.0954196	0.0322891	110.1	98.1	91.8	110.3	112.5	107.4	98.3	97.2	98.9	90.3	90.3	94.8
High	Q6UB35	Monofunctional C1-tetrahydrofolate synthase, mitochondrial	30	MTHFD1L	0.159629	0.00141644	0.0648829	0.0800588	-0.0954196	0.0227707	94.9	105.9	99.2	94.4	96.7	93.4	104.1	108.2	105.5	101.9	98	97.7
High	Q96B26	Exosome complex component RRP43	11	EXOSC8	0.176323	0.00179892	0.0827026	0.059749	-0.0954196	0.0397099	94.1	106.3	99.6	93.4	97	91.7	105.6	103.6	109.9	97.7	100.4	100.7
High	Q765P7	MTSS1-like protein	4	MTSS1L	0.455229	0.00293821	0.359521	0.0106798	-0.0954196	0.376344	82.1	112.5	105.4	76.1	82.1	88.1	114.8	99.9	122.9	100.6	103.4	112.1
High	Q96LB3	Intraflagellar transport protein 74 homolog	9	IFT74	0.271426	0.000238227	0.177599	0.0028036	-0.093879	0.0422924	89.9	108.5	101.6	91.4	91.2	87	107.8	108.5	109.3	98	101	105.9
High	Q92466	DNA damage-binding protein 2	10	DDB2	0.302173	7.93676e-05	0.207893	0.000736456	-0.093879	0.0293427	88.5	109.2	102.3	85.4	90.1	90.1	109.8	109.5	108.2	99	103.3	104.6
High	Q06124	Tyrosine-protein phosphatase non-receptor type 11	28	PTPN11	0.163499	0.000619579	0.0690147	0.0424778	-0.093879	0.012756	94.7	106	99.3	95.9	92.6	95.6	108	104.1	106	99.7	98.6	99.6
High	P11831	Serum response factor	3	SRF	-0.0892673	0.100798	-0.182786	0.00696775	-0.093879	0.127411	106.4	99.9	93.7	112.8	101.2	105	97.8	102	100.1	92.8	92.1	96.2
High	P19474	E3 ubiquitin-protein ligase TRIM21	14	TRIM21	-0.0740006	0.0461165	-0.166503	0.00126908	-0.093879	0.0312061	105.6	100.4	94.1	105	104.7	107.1	99.8	100.9	100.3	90.2	95.4	96.5
High	Q8N488	RING1 and YY1-binding protein	2	RYBP	-0.00433459	0.957201	-0.0985055	0.245086	-0.093879	0.305396	102.4	102.1	95.6	114.2	95	97.9	104.3	98	103.8	97.8	94.5	94.4
High	Q5SXM8	DNL-type zinc finger protein	2	DNLZ	0.0342157	0.592842	-0.0588937	0.382396	-0.093879	0.197215	100.5	103	96.5	104.3	100.2	97	105.9	101	102	91.7	104.9	92.9
High	Q9UQ80	Proliferation-associated protein 2G4	24	PA2G4	0.0426443	0.141795	-0.0513992	0.0918693	-0.093879	0.0124843	100.2	103.1	96.7	101.6	100.6	98.3	103.2	102.9	103.3	97.7	94.7	97.7
High	Q8N122	Regulatory-associated protein of mTOR	22	RPTOR	0.0662614	0.0738737	-0.027675	0.442496	-0.093879	0.0292669	99.1	103.7	97.2	100.2	99	98	104.3	101.6	105.3	93.7	98.6	99.3
High	Q96C90	Protein phosphatase 1 regulatory subunit 14B	2	PPP1R14B	0.0717627	0.732685	-0.0232698	0.918405	-0.093879	0.687372	98.8	103.9	97.3	99.8	87.1	109.7	105.2	122.5	83.9	103.5	111	77.4
High	O43683	Mitotic checkpoint serine/threonine-protein kinase BUB1	6	BUB1	0.0894982	0.219648	-0.00433459	0.94864	-0.093879	0.228904	98	104.3	97.7	94.8	100.1	99.1	97.1	112.2	103.6	103.3	96.4	93.3
High	Q8N108	Mesoderm induction early response protein 1	9	MIER1	0.134878	0.0713575	0.0426443	0.562958	-0.093879	0.213948	95.9	105.3	98.7	98.9	90.7	98.1	104.9	103.6	107.5	89.9	104.2	102.1
High	Q5VTE6	Protein angel homolog 2	4	ANGEL2	0.230203	0.0593572	0.136191	0.246478	-0.093879	0.419481	91.7	107.5	100.8	83.2	84	107.9	107	109.2	106.4	96.6	99.1	106.5
High	Q5T4S7	E3 ubiquitin-protein ligase UBR4	113	UBR4	0.123004	0.00761783	0.0299829	0.424414	-0.093879	0.0340375	96.4	105.1	98.5	94.6	97.2	97.6	106	102.1	107.1	95.7	98.9	100.9
High	Q8WVY7	Ubiquitin-like domain-containing CTD phosphatase 1	10	UBLCP1	0.312665	1.25698e-05	0.22033	0.000109112	-0.0923402	0.00835306	88.1	109.3	102.6	87.5	89.1	87.6	108.2	109.4	110.5	104.1	102.8	100.9
High	P47756	F-actin-capping protein subunit beta	14	CAPZB	-0.131313	0.00090289	-0.222633	6.90562e-05	-0.0923402	0.0125107	108.3	98.9	92.8	107.3	109.3	108.4	99.1	97.6	99.9	92.5	91.6	94.3
High	Q7L1T6	Cytochrome b5 reductase 4	11	CYB5R4	0.282143	0.000132485	0.189034	0.00138426	-0.0923402	0.0343954	89.4	108.7	101.9	85.3	93.2	89.7	108.4	108.2	109.5	100.3	102.8	102.7
High	Q8IY37	Probable ATP-dependent RNA helicase DHX37	33	DHX37	0.187768	0.000928744	0.0962619	0.0267596	-0.0923402	0.0340375	93.5	106.5	99.9	92	93.6	95	102.7	110.1	106.8	100.4	99.2	100.3
High	Q9H8W4	Pleckstrin homology domain-containing family F member 2	3	PLEKHF2	-0.244685	0.0151423	-0.336428	0.00394488	-0.0923402	0.378553	113.8	96.1	90.1	119.4	113	109	98.1	97.9	92.1	82.5	86.6	101.4
High	Q9NZ45	CDGSH iron-sulfur domain-containing protein 1	5	CISD1	-0.184425	0.0117601	-0.275786	0.0019398	-0.0923402	0.207257	110.8	97.6	91.6	109.2	110.7	112.7	105.2	91	96.5	88	92.7	94.1
High	Q70UQ0	Inhibitor of nuclear factor kappa-B kinase-interacting protein	14	IKBIP	-0.137648	0.024361	-0.229382	0.002599	-0.0923402	0.148929	108.6	98.7	92.6	108.3	105.5	112.2	94.1	105.2	96.9	94.6	92.4	90.9
High	P18031	Tyrosine-protein phosphatase non-receptor type 1	15	PTPN1	-0.00868224	0.784273	-0.100051	0.00708296	-0.0923402	0.0152792	102.5	101.9	95.6	103.9	103.4	100.2	100.3	103.3	102.2	95.6	94.7	96.4
High	Q8TF76	Serine/threonine-protein kinase haspin	3	GSG2	-0.0709665	0.442886	-0.163268	0.106418	-0.0923402	0.397025	105.5	100.4	94.2	107.8	99.8	108.8	103.7	94.6	102.7	105.4	83.7	93.4
High	O95155	Ubiquitin conjugation factor E4 B	16	UBE4B	-0.0247367	0.51871	-0.115597	0.0132983	-0.0923402	0.0482258	103.2	101.5	95.2	101.5	105	103.2	99.3	103.9	101.3	93.7	93	99
Medium	Q9C0C4	Semaphorin-4C	1	SEMA4C	-0.0144996	0.883923	-0.106249	0.276212	-0.0923402	0.387497	102.8	101.7	95.5	98.6	110.3	99.5	97.7	100.6	107	83.8	101.4	101.2
High	Q15697	Zinc finger protein 174	1	ZNF174	-0.013043	0.926051	-0.106249	0.437644	-0.0923402	0.540467	102.7	101.8	95.5	99.9	102.9	105.4	85.4	110.1	109.9	100	82.6	103.8
High	Q12768	WASH complex subunit strumpellin	34	KIAA0196	-0.00144342	0.970002	-0.093879	0.0217068	-0.0923402	0.0319691	102.2	102.1	95.7	102.8	102.5	101.2	101.3	100.4	104.5	94.2	93.9	99.1
High	Q92562	Polyphosphoinositide phosphatase	3	FIG4	0.0071955	0.939474	-0.0846703	0.367624	-0.0923402	0.366835	101.8	102.3	95.9	95.3	102.7	107.3	104.8	102.3	99.8	86.4	94	107.4
High	Q96G21	U3 small nucleolar ribonucleoprotein protein IMP4	10	IMP4	0.145351	0.0502269	0.0524159	0.443908	-0.0923402	0.204669	95.4	105.6	99	92.8	99	94.4	110.9	99.1	106.6	99.5	93.1	104.4
High	P55198	Protein AF-17	1	MLLT6	0.221568	0.0561282	0.128293	0.247595	-0.0923402	0.398837	92.1	107.3	100.6	85.6	84.7	105.8	107.4	104.4	110.2	93.8	99.8	108.2
High	Q8IWY8	Zinc finger and SCAN domain-containing protein 29	1	ZSCAN29	0.276199	0.218571	0.183963	0.419463	-0.0923402	0.695605	89.6	108.5	101.8	96.3	107.8	64.8	107.3	120	98.3	95.1	120.8	89.6
High	P15622	Zinc finger protein 250	1	ZNF250	0.541019	0.0130632	0.449957	0.0322	-0.0923402	0.593222	78.5	114.3	107.2	61.1	87.5	86.9	99.3	111.4	132.1	103.3	103.2	115.1
Medium	O60931	Cystinosin	1	CTNS	-0.286304	0.00156575	-0.37707	0.000438843	-0.0923402	0.228684	115.8	95	89.2	115.9	113.6	117.9	98	86.3	100.8	87.6	92.1	87.7
High	O15427	Monocarboxylate transporter 4	8	SLC16A3	-0.117161	0.00456747	-0.209228	0.00027849	-0.0923402	0.0265693	107.6	99.3	93.1	107	107.5	108.3	98.9	100.5	98.3	95.5	89.8	94
High	P39748	Flap endonuclease 1	18	FEN1	0.1137	0.00472646	0.0214797	0.493027	-0.0923402	0.0176181	96.9	104.8	98.3	97.6	95.8	97.2	104.3	105.7	104.5	99.7	100.1	95.2
High	Q12789	General transcription factor 3C polypeptide 1	57	GTF3C1	0.123004	0.00170303	0.0299829	0.275886	-0.0923402	0.0101593	96.5	105	98.5	96.7	96.2	96.5	102.6	106.8	105.7	98.6	98.7	98.3
High	Q9BU76	Multiple myeloma tumor-associated protein 2	10	C1orf35	0.145351	0.00155359	0.0524159	0.12323	-0.0923402	0.0179361	95.5	105.6	99	93.7	95.6	97.2	104.8	106.4	105.4	101.1	99.4	96.4
High	Q8N8D1	Programmed cell death protein 7	5	PDCD7	0.149259	0.00229788	0.0565835	0.123584	-0.0923402	0.0286829	95.3	105.6	99.1	94.5	94.1	97.1	105.2	109	102.7	100.1	97.9	99.3
High	Q9HCU9	Breast cancer metastasis-suppressor 1	7	BRMS1	0.191563	0.00337534	0.0989585	0.0626056	-0.0923402	0.0834529	93.4	106.6	100	91.7	96.8	91.6	101.7	106.5	111.7	99.2	100.1	100.8
High	Q6P0N0	Mis18-binding protein 1	15	MIS18BP1	0.209141	0.00584491	0.116365	0.0702197	-0.0923402	0.142167	92.6	107	100.4	97	92.7	88	102	111.3	107.7	104.5	99.1	97.6
High	O14787	Transportin-2	11	TNPO2	0.27023	0.00183214	0.177599	0.0161091	-0.0923402	0.142088	89.9	108.4	101.7	87.8	88	93.9	115.2	103.5	106.6	98.4	102.3	104.4
High	Q56NI9	N-acetyltransferase ESCO2	10	ESCO2	0.259423	0.00062921	0.168642	0.00678379	-0.0908029	0.0756105	90.4	108.1	101.5	86.7	91	93.4	112.4	105	106.9	98.8	103.1	102.6
High	Q9UBC2	Epidermal growth factor receptor substrate 15-like 1	22	EPS15L1	0.16092	0.000848373	0.0690147	0.0460817	-0.0908029	0.0183817	94.7	105.9	99.4	96.7	95.4	92	104.9	106.3	106.4	100.3	97.6	100.3
High	P52735	Guanine nucleotide exchange factor VAV2	19	VAV2	-0.107803	0.0341948	-0.200913	0.0023524	-0.0908029	0.0953763	107.2	99.4	93.3	104.3	107.5	109.8	99.7	95.9	102.8	89.3	94.8	95.9
High	Q9P270	SLAIN motif-containing protein 2	10	SLAIN2	-0.0603973	0.15653	-0.150401	0.00613543	-0.0908029	0.0732723	104.9	100.6	94.5	110.2	102.2	102.3	100.1	102	99.7	93.3	93.9	96.3
High	Q00613	Heat shock factor protein 1	9	HSF1	-0.00433459	0.893355	-0.0954196	0.00663217	-0.0908029	0.0119275	102.3	102	95.8	101.6	101.8	103.4	101.6	103.3	101.1	95.3	97.5	94.4
High	Q6P2E9	Enhancer of mRNA-decapping protein 4	39	EDC4	-0.00288828	0.945961	-0.093879	0.00613991	-0.0908029	0.0101354	102.2	102	95.8	103.3	102.7	100.5	102	103.1	101	96.4	95.1	95.9
High	P84095	Rho-related GTP-binding protein RhoG	8	RHOG	0.0271541	0.266428	-0.0634092	0.027389	-0.0908029	0.00817352	100.8	102.7	96.4	100	101.3	101.1	104.1	101.2	102.9	96.4	96.5	96.5
High	O00743	Serine/threonine-protein phosphatase 6 catalytic subunit	13	PPP6C	0.0690147	0.0167542	-0.0218044	0.367552	-0.0908029	0.00711932	98.9	103.7	97.4	97.9	99.1	99.7	104.7	104	102.5	96.9	97.7	97.5
High	P15311	Ezrin	33	EZR	0.00863031	0.789473	-0.0831412	0.0244193	-0.0908029	0.0228846	101.7	102.3	96	101	101.2	102.9	104.4	99.1	103.4	95	96.6	96.5
High	O00308	NEDD4-like E3 ubiquitin-protein ligase WWP2	11	WWP2	0.0690147	0.0275813	-0.0203404	0.453403	-0.0908029	0.0127705	98.8	103.7	97.4	99.5	99.9	97.2	104.6	104.3	102.2	96.3	98.7	97.3
High	Q14258	E3 ubiquitin/ISG15 ligase TRIM25	25	TRIM25	0.0922074	0.0291942	0.00144197	0.959064	-0.0908029	0.0417654	97.8	104.3	97.9	95.2	101.1	97.1	103	104.2	105.5	95.9	97.1	100.8
High	P52739	Zinc finger protein 131	10	ZNF131	0.0962619	0.0299142	0.00575927	0.880878	-0.0908029	0.0499087	97.6	104.4	98	96.2	100	96.6	101.5	108.6	103	98.1	99.4	96.6
High	O95425	Supervillin	2	SVIL	0.182692	0.100694	0.0922074	0.395618	-0.0908029	0.419042	93.7	106.4	99.9	90.4	86.3	104.5	99.1	103.9	116.1	94.8	98.9	106.1
High	Q7KYR7	Butyrophilin subfamily 2 member A1	3	BTN2A1	0.195348	0.0999836	0.105678	0.363599	-0.0908029	0.448933	93.1	106.7	100.2	86.3	83.6	109.5	107	107.1	105.8	95.5	105.6	99.5
High	P34059	N-acetylgalactosamine-6-sulfatase	4	GALNS	-0.305788	0.00938432	-0.395929	0.0030471	-0.0908029	0.440397	116.8	94.5	88.7	120.7	102.9	126.7	93	92.7	97.9	86.2	93.3	86.7
High	Q15257	Serine/threonine-protein phosphatase 2A activator	13	PPP2R4	-0.106249	0.00744815	-0.195946	0.000391192	-0.0908029	0.0295171	107.1	99.5	93.5	107.6	107.5	106.1	100.9	97	100.5	90.8	94.9	94.7
High	Q8N5Y2	Male-specific lethal 3 homolog	1	MSL3	0.565597	0.00298882	0.474047	0.00829132	-0.0908029	0.479765	77.5	114.7	107.7	77.2	84.9	70.5	125.7	107.4	111.2	113.1	92.7	117.3
High	Q96KR1	Zinc finger RNA-binding protein	33	ZFR	0.0976108	0.00567189	0.0071955	0.815538	-0.0908029	0.011692	97.6	104.4	98	99	98.4	95.3	103.4	104.6	105.2	97.5	97.9	98.7
High	P35232	Prohibitin	16	PHB	0.126973	0.004413	0.0356239	0.30773	-0.0908029	0.0264189	96.3	105.1	98.7	97.7	93.4	97.7	107.1	104.9	103.4	98.4	100.5	97.1
High	Q9BW19	Kinesin-like protein KIFC1	31	KIFC1	0.133564	0.00169762	0.0426443	0.174508	-0.0908029	0.0148241	96	105.2	98.8	98	94.4	95.5	106.4	103.1	106.3	99.3	98.1	99
High	Q03701	CCAAT/enhancer-binding protein zeta	32	CEBPZ	0.144046	0.00211588	0.0538064	0.130025	-0.0908029	0.0247525	95.5	105.5	99.1	97.1	93.5	95.8	103.7	108.3	104.5	100.7	98.8	97.7
High	Q9UJX3	Anaphase-promoting complex subunit 7	16	ANAPC7	0.16092	0.00158683	0.0690147	0.0727309	-0.0908029	0.0287629	94.7	105.9	99.4	93.8	96.4	94	103.5	109.7	104.5	99	98.7	100.4
High	Q12888	Tumor suppressor p53-binding protein 1	35	TP53BP1	0.167358	0.00105348	0.077243	0.0442156	-0.0908029	0.0258548	94.4	106	99.6	94.6	94.7	93.9	104.9	107.2	106	99	96.6	103.1
High	Q8WXG6	MAP kinase-activating death domain protein	10	MADD	0.257011	0.00115246	0.166073	0.0117285	-0.0908029	0.10508	90.4	108.1	101.5	88.3	85.9	97	108.7	108.9	106.6	98.6	103.3	102.5
High	Q15149	Plectin	226	PLEC	-0.459973	5.40176e-06	-0.550043	2.83923e-06	-0.0892673	0.0623363	124.5	90.5	85	126.2	123.9	123.4	87.3	94.4	89.9	86.2	84.4	84.5
High	P50416	Carnitine O-palmitoyltransferase 1, liver isoform	25	CPT1A	-0.298673	5.98212e-06	-0.388355	2.1867e-06	-0.0892673	0.0113559	116.4	94.6	89	115.7	117.1	116.5	94	95.1	94.7	87.9	89	90
High	O14908	PDZ domain-containing protein GIPC1	7	GIPC1	-0.274041	0.000199468	-0.362158	5.64438e-05	-0.0892673	0.0871781	115.2	95.3	89.5	114	114.1	117.5	91.9	98.4	95.5	93	88.9	86.7
High	P08574	Cytochrome c1, heme protein, mitochondrial	8	CYC1	-0.242977	0.000344085	-0.332789	8.26988e-05	-0.0892673	0.0803003	113.7	96	90.3	115.9	114.8	110.3	97.3	96.8	94	91.8	92.6	86.4
High	P47755	F-actin-capping protein subunit alpha-2	7	CAPZA2	-0.239566	0.000109755	-0.32916	2.67887e-05	-0.0892673	0.0377552	113.5	96.1	90.3	112.4	113.1	115.2	97.8	95.8	94.7	93.3	88.1	89.6
High	P04183	Thymidine kinase, cytosolic	14	TK1	0.321928	6.21037e-05	0.232661	0.000446698	-0.0892673	0.0363617	87.6	109.5	102.9	88.3	87.2	87.3	107.8	113.2	107.5	104.9	100	103.9
High	Q9NPI6	mRNA-decapping enzyme 1A	10	DCP1A	0.343692	0.000438737	0.254594	0.00258248	-0.0892673	0.133308	86.7	110	103.3	85.8	89.7	84.5	105	116.3	108.7	107.4	101.7	101
High	Q7Z417	Nuclear fragile X mental retardation-interacting protein 2	19	NUFIP2	0.204141	0.000925375	0.115033	0.0180466	-0.0892673	0.0493634	92.8	106.8	100.4	92.5	96	89.8	106.2	107.8	106.5	103.2	96.9	101.2
High	Q9H7E9	UPF0488 protein C8orf33	6	C8orf33	0.210389	0.000878328	0.121679	0.0156335	-0.0892673	0.0522716	92.4	107	100.6	93.6	92.2	91.6	103.7	112	105.3	102	99.6	100.1
High	Q3B7J2	Glucose-fructose oxidoreductase domain-containing protein 2	3	GFOD2	-0.139236	0.0563446	-0.229382	0.00804694	-0.0892673	0.251285	108.7	98.6	92.7	114.5	110	101.5	101.6	95.6	98.8	89.4	98.9	89.7
High	O00329	Phosphatidylinositol 4,5-bisphosphate 3-kinase catalytic subunit delta isoform	18	PIK3CD	-0.0499049	0.108559	-0.139236	0.00167152	-0.0892673	0.0214474	104.3	100.9	94.8	104.3	102.3	106.4	100.4	100.2	101.9	92.9	96.1	95.4
High	O43681	ATPase ASNA1	11	ASNA1	-0.027675	0.326504	-0.117161	0.00351939	-0.0892673	0.0194484	103.3	101.4	95.3	103	105.1	101.9	103.5	101.1	99.4	95.3	94.8	95.8
High	Q92841	Probable ATP-dependent RNA helicase DDX17	27	DDX17	-0.00723157	0.77179	-0.0954196	0.00520667	-0.0892673	0.0115007	102.4	101.8	95.8	103.9	100.5	102.7	102	102.3	101.2	96.5	95.6	95.2
High	Q92966	snRNA-activating protein complex subunit 3	4	SNAPC3	-0.0619024	0.353667	-0.150401	0.0429796	-0.0892673	0.232773	104.9	100.6	94.5	106.4	105.1	103.2	91.9	106.6	103.2	98.9	92	92.6
High	Q9BZE9	Tether containing UBX domain for GLUT4	15	ASPSCR1	0.0100637	0.699073	-0.0785637	0.0152763	-0.0892673	0.0125588	101.6	102.3	96.2	101.6	100.7	102.4	104.2	100.4	102.3	96.7	96.1	95.7
High	P17252	Protein kinase C alpha type	11	PRKCA	0.0143553	0.808326	-0.07552	0.20212	-0.0892673	0.162106	101.4	102.4	96.2	100.8	98.9	104.4	104.1	96.4	106.6	91.4	99.1	98.1
High	Q96PU8	Protein quaking	14	QKI	0.0143553	0.751305	-0.0740006	0.138622	-0.0892673	0.102125	101.4	102.4	96.3	100.9	97.3	105.8	101.3	104.6	101.3	95.2	100.2	93.4
High	Q9NXE4	Sphingomyelin phosphodiesterase 4	18	SMPD4	0.0482362	0.220726	-0.0409718	0.308257	-0.0892673	0.0540195	99.8	103.2	97	98	102.2	99.2	103.2	106	100.3	99.9	96.5	94.7
High	Q8IUS5	Epoxide hydrolase 4	2	EPHX4	0.0703893	0.56261	-0.018878	0.894146	-0.0892673	0.511008	98.8	103.7	97.5	83.6	113.5	99.1	101.1	98.9	111.1	101.1	94.2	97.3
High	O95602	DNA-directed RNA polymerase I subunit RPA1	51	POLR1A	0.0758749	0.0424739	-0.0144996	0.700744	-0.0892673	0.0308215	98.5	103.9	97.6	96.6	100.1	98.8	102	106.1	103.5	98.9	94.8	99
High	Q6UWE0	E3 ubiquitin-protein ligase LRSAM1	15	LRSAM1	0.0786098	0.201492	-0.0101344	0.874752	-0.0892673	0.182135	98.4	103.9	97.7	95.5	102.7	97	97	108.4	106.2	94.4	98.2	100.5
High	O94986	Centrosomal protein of 152 kDa	6	CEP152	0.0908534	0.270317	0.00144197	0.986638	-0.0892673	0.31529	97.8	104.2	97.9	100.3	88.6	104.6	100.5	101.4	110.8	92.7	101	100.1
High	Q63ZY3	KN motif and ankyrin repeat domain-containing protein 2	4	KANK2	0.107018	0.241385	0.0172093	0.860406	-0.0892673	0.359501	97.1	104.6	98.3	92.4	95.8	103.2	111.4	97.1	105.1	89.2	102.1	103.6
High	Q2TAA2	Isoamyl acetate-hydrolyzing esterase 1 homolog	5	IAH1	0.154454	0.346305	0.0648829	0.708137	-0.0892673	0.615172	95	105.7	99.3	85.9	112.7	86.4	112.7	89.7	114.7	97.2	92.3	108.5
High	Q8N371	Lysine-specific demethylase 8	3	KDM8	0.205393	0.0229519	0.116365	0.15785	-0.0892673	0.270441	92.7	106.9	100.4	88.6	91.6	97.8	100.8	107.8	112	93.2	107.4	100.7
High	Q9UKG9	Peroxisomal carnitine O-octanoyltransferase	2	CROT	0.237564	0.0264747	0.147958	0.135406	-0.0892673	0.353166	91.3	107.6	101.2	88.5	99.2	86.1	101.6	119.1	102.1	102.8	101.7	98.9
High	Q3KR37	GRAM domain-containing protein 1B	2	GRAMD1B	0.353888	0.0125001	0.264236	0.0453618	-0.0892673	0.443797	86.2	110.2	103.6	80.1	76.4	102.2	115.1	105	110.5	102.4	108.1	100.3
High	P09493	Tropomyosin alpha-1 chain	2	TPM1	-0.486004	0.000471708	-0.571322	0.000247153	-0.0877334	0.439298	125.7	89.8	84.5	125.7	127.2	124.2	77.1	94.6	97.6	80.2	88.4	85
High	Q14344	Guanine nucleotide-binding protein subunit alpha-13	16	GNA13	0.180148	0.000354555	0.0922074	0.0127687	-0.0877334	0.0163199	93.8	106.3	100	93.7	92.3	95.3	108.2	103.8	106.8	99.7	99.9	100.2
High	P62495	Eukaryotic peptide chain release factor subunit 1	22	ETF1	0.211635	0.000635777	0.124328	0.0107944	-0.0877334	0.0465858	92.4	107	100.7	92.8	94.7	89.5	107.3	108.7	104.9	102.8	97.4	101.8
High	Q5U5Q3	RNA-binding E3 ubiquitin-protein ligase MEX3C	1	MEX3C	0.00144197	0.976133	-0.0846703	0.264756	-0.0877334	0.288023	101.9	102	96.1	99.7	98.5	107.5	109.1	101.2	95.9	102.2	92.1	93.9
High	Q96DC7	Transmembrane and coiled-coil domain-containing protein 6	2	TMCO6	0.00432161	0.926514	-0.0831412	0.10648	-0.0877334	0.112847	101.8	102.1	96.1	99.7	98.6	107.1	101.8	106	98.6	97	95.9	95.4
High	Q96GX9	Methylthioribulose-1-phosphate dehydratase	9	APIP	0.0468403	0.108171	-0.0409718	0.175651	-0.0877334	0.0169425	99.8	103.1	97.1	100	100.4	99	104.8	101.8	102.8	96	99.2	96
High	Q9NRA8	Eukaryotic translation initiation factor 4E transporter	16	EIF4ENIF1	0.0551957	0.418837	-0.0320936	0.658417	-0.0877334	0.248759	99.4	103.3	97.3	98.3	104.2	95.8	103.8	99.1	107.1	94.2	92.4	105.2
High	Q8TF05	Serine/threonine-protein phosphatase 4 regulatory subunit 1	10	PPP4R1	0.0935602	0.0187609	0.00575927	0.872127	-0.0877334	0.0329493	97.7	104.2	98.1	96.1	101	96	105.9	104.2	102.5	99.5	97.2	97.6
High	P49642	DNA primase small subunit	16	PRIM1	0.105678	0.0310653	0.0172093	0.697076	-0.0877334	0.0748405	97.1	104.5	98.3	94.3	98.6	98.5	102.7	108.8	102.1	101.2	96	97.8
Medium	Q9BQC6	Ribosomal protein 63, mitochondrial	1	MRP63; MRPL57	0.109695	0.393158	0.0214797	0.874554	-0.0877334	0.533913	96.9	104.6	98.4	89.3	107.6	93.9	108.3	91.9	113.6	93	92.9	109.4
High	Q9Y324	rRNA-processing protein FCF1 homolog	5	FCF1	0.141433	0.0533194	0.0538064	0.431492	-0.0877334	0.22349	95.5	105.4	99.1	101.3	91.2	93.9	108.6	105.4	102	99.9	104.9	92.6
High	Q8NB15	Zinc finger protein 511	2	ZNF511	0.204141	0.10948	0.116365	0.357361	-0.0877334	0.490481	92.7	106.8	100.5	80.1	93.3	104.8	103.1	98.7	118.7	99.2	99	103.2
High	Q6NUQ4	Transmembrane protein 214	21	TMEM214	0.0881416	0.00681988	0.00144197	0.970079	-0.0877334	0.0105769	97.9	104.1	98	98.2	97.5	98.1	102.1	104.8	105.4	98.2	98.3	97.5
High	Q9Y266	Nuclear migration protein nudC	24	NUDC	0.130931	0.00238182	0.0426443	0.182373	-0.0877334	0.0213174	96	105.1	98.9	95.7	97.7	94.6	105.9	103.5	105.9	98.9	96.8	101
High	O75616	GTPase Era, mitochondrial	12	ERAL1	0.200379	0.00183134	0.112367	0.0304433	-0.0877334	0.0758127	92.9	106.7	100.4	91.4	96.1	91.1	106.3	110.2	103.6	103.9	99.1	98.2
High	Q9BVW5	TIMELESS-interacting protein	3	TIPIN	0.318461	0.00376192	0.230203	0.0195027	-0.0877334	0.283022	87.7	109.4	102.9	91.5	85.8	86	103.7	113.6	110.8	112.3	101.2	95.2
High	Q8TB61	Adenosine 3'-phospho 5'-phosphosulfate transporter 1	6	SLC35B2	-0.21424	0.000702246	-0.300448	0.000150364	-0.086201	0.0913493	112.2	96.7	91.1	113.9	111.6	111	93.9	101.4	94.7	92.9	91.6	88.9
High	O43148	mRNA cap guanine-N7 methyltransferase	18	RNMT	0.228973	0.000355227	0.14274	0.00498409	-0.086201	0.0428835	91.6	107.3	101.1	91.9	93.1	89.8	103.7	110.2	108.1	103.1	99.6	100.6
High	O43615	Mitochondrial import inner membrane translocase subunit TIM44	27	TIMM44	0.237564	4.97298e-05	0.151859	0.00067718	-0.086201	0.0116792	91.2	107.5	101.3	92.6	91.5	89.5	109	107.2	106.4	101.7	101.4	100.9
High	Q86X55	Histone-arginine methyltransferase CARM1	14	CARM1	0.24245	0.000287937	0.155749	0.00347669	-0.086201	0.0442919	91	107.6	101.4	91.7	92.2	89.1	104.8	109.2	108.9	100.5	98.9	104.7
High	O00469	Procollagen-lysine,2-oxoglutarate 5-dioxygenase 2	2	PLOD2	0.97966	0.000180735	0.892974	0.000383817	-0.086201	0.454682	62.1	122.5	115.4	59.7	54.4	72.3	109.6	135.3	122.6	122.8	111.1	112.2
High	Q9Y221	60S ribosome subunit biogenesis protein NIP7 homolog	7	NIP7	0.163499	0.00044578	0.077243	0.0204851	-0.086201	0.0148398	94.5	105.8	99.7	91.9	95.6	95.9	106.2	105.1	106.2	100.3	99.6	99.2
High	Q96HS1	Serine/threonine-protein phosphatase PGAM5, mitochondrial	8	PGAM5	-0.110916	0.0415902	-0.1976	0.00365638	-0.086201	0.136767	107.2	99.3	93.5	106.5	112.5	102.6	97.9	103.1	96.9	92.9	95.4	92.3
High	Q92545	Transmembrane protein 131	2	TMEM131	-0.150401	0.156069	-0.237864	0.0426898	-0.086201	0.479603	109.1	98.3	92.6	103	102.3	122	93.3	106.3	95.3	86.4	97.6	93.7
High	Q96NY7	Chloride intracellular channel protein 6	3	CLIC6	-0.0291463	0.680486	-0.115597	0.121382	-0.086201	0.273128	103.3	101.3	95.4	98.9	105.6	105.6	99.2	95.2	109.5	92.1	93.9	100.2
High	Q969V6	MKL/myocardin-like protein 1	6	MKL1	-0.00288828	0.915421	-0.0908029	0.0221307	-0.086201	0.0362106	102.1	101.9	96	101.6	100.3	104.6	99.4	103.3	103	93.9	96.8	97.1
High	O43670	BUB3-interacting and GLEBS motif-containing protein ZNF207	5	ZNF207	0.015783	0.712365	-0.0694519	0.137581	-0.086201	0.0936959	101.2	102.3	96.4	101	102.4	100.2	99.2	107.3	100.6	99.5	96.3	93.5
High	Q6P3W7	SCY1-like protein 2	16	SCYL2	0.0440443	0.252969	-0.0424568	0.292741	-0.086201	0.05878	99.9	103	97	100.1	100.9	98.7	102	102.7	104.4	95.6	93.8	101.7
High	Q9Y5A9	YTH domain-containing family protein 2	10	YTHDF2	0.0468403	0.271977	-0.0394883	0.382566	-0.086201	0.083932	99.8	103.1	97.1	101	99.1	99.2	100.9	107	101.4	100.9	97.1	93.4
High	O60266	Adenylate cyclase type 3	4	ADCY3	0.0565835	0.485046	-0.0306192	0.728135	-0.086201	0.331536	99.4	103.3	97.3	96.9	100.2	101	98.9	104.1	107	96.6	87.9	107.5
High	Q9NUY8	TBC1 domain family member 23	12	TBC1D23	0.0731347	0.0167837	-0.013043	0.635776	-0.086201	0.0120621	98.6	103.7	97.7	97.9	98.8	99	105.5	103.3	102.3	96.9	97.6	98.6
High	Q92994	Transcription factor IIIB 90 kDa subunit	10	BRF1	0.0827026	0.046514	-0.00433459	0.923162	-0.086201	0.0511561	98.1	104	97.9	101.5	95	97.9	105.6	101	105.3	99.1	96.8	97.7
High	Q96CS2	HAUS augmin-like complex subunit 1	6	HAUS1	0.0908534	0.0170715	0.00575927	0.867752	-0.086201	0.0306332	97.7	104.1	98.1	96.2	96.1	100.9	103.2	103.4	105.8	97.3	99.5	97.6
High	Q8TA86	Retinitis pigmentosa 9 protein	3	RP9	0.0949116	0.0264818	0.00863031	0.836037	-0.086201	0.0484868	97.6	104.2	98.2	96.7	100.4	95.7	106.3	100.9	105.5	96.7	100	97.8
High	Q15648	Mediator of RNA polymerase II transcription subunit 1	16	MED1	0.10165	0.036645	0.0143553	0.750312	-0.086201	0.0790608	97.3	104.4	98.3	95.6	98.8	97.5	102.9	100.6	109.8	96.9	98.5	99.5
High	O95163	Elongator complex protein 1	34	IKBKAP	-0.0846703	0.00831119	-0.171368	0.000287288	-0.086201	0.0150591	106	99.9	94.1	107.3	105.4	105.3	98.8	101.2	99.7	92.8	94.3	95.2
High	P19388	DNA-directed RNA polymerases I, II, and III subunit RPABC1	8	POLR2E	0.126973	0.0041835	0.041243	0.243776	-0.086201	0.0310838	96.1	105	98.9	95	93.9	99.5	104.6	104.5	105.9	97	100.1	99.5
High	Q9ULW0	Targeting protein for Xklp2	34	TPX2	0.16221	0.00339656	0.0758749	0.0879856	-0.086201	0.0616759	94.6	105.8	99.6	96.6	94	93.1	103.9	107.8	105.6	104.1	97.5	97.3
High	Q9P2N6	KAT8 regulatory NSL complex subunit 3	7	KANSL3	0.196607	0.0018503	0.109695	0.0316356	-0.086201	0.0744597	93	106.6	100.4	93.3	93.6	92.2	103.6	109.4	106.8	96.9	99.1	105.1
High	Q96IY1	Kinetochore-associated protein NSL1 homolog	4	NSL1	0.295135	0.00229585	0.209141	0.0138518	-0.086201	0.220065	88.7	108.8	102.5	85.2	86	94.9	115.2	103.9	107.3	98.8	106.4	102.4
High	Q96MH6	Transmembrane protein 68	4	TMEM68	0.312665	0.00520471	0.226509	0.0252889	-0.086201	0.315581	87.9	109.2	102.9	82.3	94.3	87.2	109.1	102.4	116.2	95.5	106.8	106.3
High	Q9H000	Probable E3 ubiquitin-protein ligase makorin-2	6	MKRN2	-0.192645	8.90964e-05	-0.277534	1.66843e-05	-0.0846703	0.015509	111.1	97.2	91.7	111.9	109.8	111.7	96.8	96.4	98.4	92.5	91.7	90.8
High	P52888	Thimet oligopeptidase	34	THOP1	0.169925	0.000235595	0.0840643	0.00993296	-0.0846703	0.0107128	94.2	105.9	99.9	93.4	95.6	93.6	105.5	104.9	107.4	100	99.4	100.2
High	Q13111	Chromatin assembly factor 1 subunit A	20	CHAF1A	0.390668	4.03248e-05	0.305679	0.000194982	-0.0846703	0.059409	84.6	110.9	104.5	86.2	84.5	83	109.6	113.8	109.3	108.8	101.4	103.5
High	Q9NUX5	Protection of telomeres protein 1	3	POT1	0.415759	0.000265768	0.329985	0.00111188	-0.0846703	0.178924	83.5	111.4	105	79.4	84	87.2	116.9	113.4	104	102.6	106.7	105.8
High	O43314	Inositol hexakisphosphate and diphosphoinositol-pentakisphosphate kinase 2	25	PPIP5K2	0.52306	4.21662e-06	0.439357	1.36432e-05	-0.0846703	0.0320447	79.1	113.7	107.2	78	79.6	79.7	112.5	117.4	111.2	108.7	105.2	107.8
High	P13797	Plastin-3	15	PLS3	0.62293	4.39958e-06	0.538041	1.26053e-05	-0.0846703	0.0548778	75.1	115.7	109.1	75.5	74.9	75	110.6	119.7	116.9	110.1	107.2	110.1
High	Q9Y366	Intraflagellar transport protein 52 homolog	2	IFT52	0.676267	0.000724297	0.590722	0.00176627	-0.0846703	0.454535	73.1	116.8	110.1	67.8	72.7	78.8	119.6	117.5	113.3	118.5	118.6	93.3
High	P46087	Probable 28S rRNA (cytosine(4447)-C(5))-methyltransferase	28	NOP2	0.14274	0.000822189	0.0579701	0.0568936	-0.0846703	0.0146856	95.4	105.3	99.3	96	93.8	96.4	105.2	106.2	104.5	100.9	99.1	97.9
High	Q969X6	U3 small nucleolar RNA-associated protein 4 homolog	16	CIRH1A; UTP4	0.154454	0.000900084	0.0703893	0.0412113	-0.0846703	0.0220351	94.8	105.6	99.6	95.7	93.8	95.1	104.1	108.2	104.4	101.1	98.9	98.7
High	Q9UBQ0	Vacuolar protein sorting-associated protein 29	10	VPS29	-0.0619024	0.0268599	-0.145605	0.000486556	-0.0846703	0.012791	104.8	100.4	94.8	104.8	104.1	105.6	100.5	99.2	101.6	94.2	95.7	94.4
High	P63244	Receptor of activated protein C kinase 1	21	GNB2L1	-0.0543923	0.0945779	-0.137648	0.00205437	-0.0846703	0.0314453	104.4	100.6	94.9	103.9	103.8	105.7	99.4	102.6	99.9	97.5	94.2	93.1
High	P43307	Translocon-associated protein subunit alpha	4	SSR1	-0.0543923	0.18109	-0.137648	0.00758343	-0.0846703	0.0807308	104.5	100.6	94.9	105.5	104.8	103.1	105.3	98	98.5	97.3	93.8	93.7
High	P22059	Oxysterol-binding protein 1	30	OSBP	-0.0409718	0.125405	-0.12658	0.00137873	-0.0846703	0.0147058	103.9	101	95.2	104.1	103.2	104.4	100.2	99.8	102.9	94	95.6	95.8
High	Q9GZM5	Protein YIPF3	5	YIPF3	-0.190997	0.0895696	-0.275786	0.0266901	-0.0846703	0.509909	111	97.2	91.7	109.7	99.3	124.1	104.5	91.2	96.1	87.3	96.3	91.6
High	Q6PK18	2-oxoglutarate and iron-dependent oxygenase domain-containing protein 3	3	OGFOD3	-0.110916	0.11339	-0.195946	0.0164095	-0.0846703	0.274267	107.2	99.2	93.6	107.6	110.3	103.6	94.7	98.4	104.7	86.1	98.5	96.2
High	Q8N2A8	Mitochondrial cardiolipin hydrolase	1	PLD6	-0.0892673	0.293568	-0.174621	0.0623997	-0.0846703	0.383578	106.2	99.8	94.1	111.3	106.3	100.8	94.3	94.5	110.6	95.1	97.7	89.5
High	P22732	Solute carrier family 2, facilitated glucose transporter member 5	6	SLC2A5	-0.0513992	0.307565	-0.137648	0.0220158	-0.0846703	0.142661	104.4	100.7	94.9	107.9	99.7	105.6	100.2	102.4	99.6	98.1	97	89.6
High	P43686	26S protease regulatory subunit 6B	23	PSMC4	-0.00433459	0.883922	-0.0892673	0.0167365	-0.0846703	0.0295337	102.1	101.8	96	101.5	104.5	100.4	100.7	101.4	103.3	97.2	94.1	96.8
High	O43822	Protein C21orf2	2	C21orf2	-0.00288828	0.970263	-0.0892673	0.348155	-0.0846703	0.409681	102.1	101.9	96	97	95.8	113.6	99.4	95.9	110.3	93.9	96.6	97.5
High	Q7L1V2	Vacuolar fusion protein MON1 homolog B	11	MON1B	0.0143553	0.657263	-0.0709665	0.0486477	-0.0846703	0.0325374	101.3	102.3	96.4	102.2	102	99.6	100.4	102.6	103.8	95.9	94.5	99
High	Q9NX74	tRNA-dihydrouridine(20) synthase [NAD(P)+]-like	9	DUS2; DUS2L	0.0384362	0.295459	-0.0454314	0.239108	-0.0846703	0.056223	100.1	102.9	97	103.2	99.5	97.7	101.7	102.9	104.1	94.3	96.5	100.2
High	Q12874	Splicing factor 3A subunit 3	21	SF3A3	0.051024	0.0666817	-0.0335695	0.1981	-0.0846703	0.0125427	99.6	103.2	97.3	98.2	100.2	100.4	103.8	102.3	103.3	98.5	97.1	96.2
High	Q92499	ATP-dependent RNA helicase DDX1	35	DDX1	0.0621217	0.0451623	-0.0218044	0.43551	-0.0846703	0.0187437	99	103.4	97.5	99.3	99.6	98.3	102.6	103	104.7	95.5	97.4	99.7
High	Q16539	Mitogen-activated protein kinase 14	13	MAPK14	0.0662614	0.102908	-0.0174171	0.642984	-0.0846703	0.0609146	98.8	103.5	97.6	97.6	99.4	99.6	107.8	100.1	102.6	97.1	96.2	99.5
High	Q5HYJ3	Protein FAM76B	7	FAM76B	0.107018	0.0237428	0.0214797	0.611455	-0.0846703	0.0686368	97	104.5	98.5	98.2	95.7	97.1	102.9	101.9	108.7	96.4	101.7	97.3
High	Q99728	BRCA1-associated RING domain protein 1	6	BARD1	0.423309	0.00176326	0.339137	0.00626136	-0.0846703	0.354811	83.2	111.6	105.3	82.5	90	77	109.5	107.6	117.6	97.8	103.1	114.8
High	O00160	Unconventional myosin-If	30	MYO1F	0.178874	0.00219196	0.0949116	0.0450873	-0.0846703	0.0661362	93.7	106.2	100.1	92.8	93.4	95.1	107.3	102.9	108.3	96	101.1	103.1
High	Q15397	Pumilio homolog 3	25	KIAA0020; PUM3	0.22404	0.000237046	0.140124	0.0032495	-0.0831412	0.0348597	91.7	107.1	101.1	90	92.7	92.6	105.8	110.3	105.2	102.3	101.6	99.5
High	P31942	Heterogeneous nuclear ribonucleoprotein H3	13	HNRNPH3	0.260628	0.000211805	0.177599	0.00193666	-0.0831412	0.0544309	90.1	107.9	101.9	91.3	87.1	91.9	108.7	104.8	110.3	99.7	102.8	103.3
High	Q7Z6M1	Rab9 effector protein with kelch motifs	7	RABEPK	0.291604	0.000486074	0.209141	0.00325817	-0.0831412	0.119376	88.7	108.6	102.6	88.8	88.8	88.7	102.3	110.5	113.2	102.6	105	100.3
High	Q9H501	ESF1 homolog	16	ESF1	0.301002	0.000603448	0.217851	0.00376915	-0.0831412	0.139329	88.4	108.8	102.8	88.1	88.2	88.8	103.8	114	108.7	106.7	103.4	98.2
High	P28074	Proteasome subunit beta type-5	10	PSMB5	0.459432	5.18927e-05	0.37629	0.000194982	-0.0831412	0.11457	81.7	112.3	106	79.5	83.6	81.9	107.3	116.7	112.9	110.1	103.3	104.8
High	P56282	DNA polymerase epsilon subunit 2	5	POLE2	0.205393	0.000905599	0.121679	0.0139134	-0.0831412	0.061654	92.6	106.7	100.7	92.4	92.1	93.2	102.7	111	106.4	102.3	101	98.8
High	Q00839	Heterogeneous nuclear ribonucleoprotein U	40	HNRNPU	-0.0603973	0.103221	-0.14401	0.00335947	-0.0831412	0.053006	104.7	100.5	94.8	104.9	102.6	106.7	103.8	97.4	100.2	94	95.7	94.7
High	Q96NM4	TOX high mobility group box family member 2	2	TOX2	-0.345564	0.090946	-0.428566	0.0478247	-0.0831412	0.743524	118.5	93.3	88.1	122.2	125.8	107.7	103.4	84.2	92.5	70.7	77.9	115.7
High	O75864	Protein phosphatase 1 regulatory subunit 37	3	PPP1R37	-0.161653	0.276256	-0.244685	0.120892	-0.0831412	0.645369	109.6	97.9	92.5	117.9	90.3	120.7	92.1	95.1	106.7	81.2	97	99.2
High	P62851	40S ribosomal protein S25	8	RPS25	-0.0877334	0.225411	-0.171368	0.0368487	-0.0831412	0.312894	106	99.8	94.2	109.6	110.6	97.9	98.2	96.9	104.2	99.2	94.7	88.6
High	Q9NR33	DNA polymerase epsilon subunit 4	4	POLE4	-0.0365259	0.432999	-0.120294	0.0301902	-0.0831412	0.134644	103.7	101	95.3	102.4	103.9	104.7	97.3	103.1	102.6	100	95.9	90.1
High	P16260	Graves disease carrier protein	2	SLC25A16	0.00288251	0.956735	-0.0800879	0.0689081	-0.0831412	0.0807295	101.8	102	96.3	98	103.7	103.7	100.1	100.3	105.5	94.3	96.9	97.5
High	Q9UKD1	Glucocorticoid modulatory element-binding protein 2	3	GMEB2	0.015783	0.671262	-0.0679388	0.0760646	-0.0831412	0.0499087	101.2	102.3	96.5	101.5	100.7	101.4	101.3	100.5	105	93.4	96.8	99.4
High	Q15398	Disks large-associated protein 5	14	DLGAP5	0.0243197	0.678912	-0.0588937	0.328779	-0.0831412	0.201445	100.8	102.5	96.7	104.5	94.1	103.7	100.5	105.4	101.6	100.9	96.8	92.5
High	O60331	Phosphatidylinositol 4-phosphate 5-kinase type-1 gamma	5	PIP5K1C	0.0271541	0.740066	-0.0558912	0.476957	-0.0831412	0.33615	100.7	102.5	96.8	108.3	93.3	100.4	102.8	101.4	103.3	95.9	90.2	104.3
High	P61421	V-type proton ATPase subunit d 1	16	ATP6V0D1	0.0426443	0.117048	-0.0409718	0.134906	-0.0831412	0.0144834	99.9	102.9	97.1	100.3	99.7	99.8	104.9	101.3	102.5	96.7	97.8	96.9
High	Q9H0D6	5'-3' exoribonuclease 2	43	XRN2	0.0496308	0.120761	-0.0335695	0.307711	-0.0831412	0.0310873	99.6	103.1	97.3	100.2	100.8	97.7	101.8	104.6	102.9	99.9	95.9	96.2
High	Q93034	Cullin-5	28	CUL5	0.0607392	0.091844	-0.0218044	0.521132	-0.0831412	0.0422924	99.1	103.4	97.6	98.8	98.9	99.6	103.9	101.4	104.8	94.6	97.2	100.9
High	Q9Y5B9	FACT complex subunit SPT16	50	SUPT16H	0.0758749	0.0120344	-0.00723157	0.796963	-0.0831412	0.0119207	98.4	103.7	97.9	99	98.6	97.6	103.3	104.6	103.2	98.8	96.5	98.5
High	Q8NDX1	PH and SEC7 domain-containing protein 4	13	PSD4	0.0854247	0.0903807	0.00288251	0.960421	-0.0831412	0.119557	97.9	103.9	98.1	94	97.4	102.4	100.6	106.3	104.9	95	100.6	98.7
High	Q8NB14	Ubiquitin carboxyl-terminal hydrolase 38	2	USP38	0.116365	0.0846909	0.0342157	0.601204	-0.0831412	0.229869	96.5	104.6	98.8	92.3	104.2	93	101	108.4	104.5	98	102.3	96.2
High	P98179	RNA-binding protein 3	6	RBM3	-0.274041	0.00399273	-0.356606	0.00122488	-0.0831412	0.346461	115	95.1	89.8	117.6	113.5	114	96.2	95	94.2	98.5	91.3	79.7
High	Q8TCE6	Protein FAM45A	8	FAM45A	0.124328	0.00378904	0.041243	0.216386	-0.0831412	0.0311151	96.2	104.8	99	96.8	97.4	94.4	102.8	103.8	107.8	98.8	99.8	98.3
High	Q9H223	EH domain-containing protein 4	21	EHD4	-0.550043	5.72046e-07	-0.632629	3.36204e-07	-0.0816138	0.0364026	128.9	88	83.1	128.6	127.5	130.6	87.3	89.8	86.9	83.8	82.4	83.2
High	Q8WVC6	Dephospho-CoA kinase domain-containing protein	6	DCAKD	0.308011	8.548e-05	0.226509	0.000562779	-0.0816138	0.0532145	88	109	103	83.6	90.1	90.5	109.7	108	109.3	101.2	103.7	104.1
High	P07992	DNA excision repair protein ERCC-1	9	ERCC1	0.378512	0.000217807	0.297485	0.000957115	-0.0816138	0.155462	85	110.5	104.5	85.6	85.7	83.7	111.9	106.1	113.5	99.7	103.1	110.7
High	Q9H9A6	Leucine-rich repeat-containing protein 40	25	LRRC40	0.154454	0.000841726	0.0717627	0.0349396	-0.0816138	0.0230845	94.8	105.5	99.7	95.2	95.2	94.1	104.7	105.6	106.2	96.8	100.6	101.6
High	Q9BVP2	Guanine nucleotide-binding protein-like 3	26	GNL3	0.191563	0.000749528	0.109695	0.0139599	-0.0816138	0.0458185	93.1	106.4	100.5	93.1	92	94.4	106	109.5	103.7	102.2	101.4	97.9
High	Q99504	Eyes absent homolog 3	5	EYA3	-0.101598	0.0781491	-0.182786	0.00821762	-0.0816138	0.191566	106.6	99.4	93.9	106.6	107.3	106.1	96.6	107.2	94.5	94.9	92.2	94.7
High	P45974	Ubiquitin carboxyl-terminal hydrolase 5	27	USP5	-0.100051	0.0171196	-0.181149	0.00112301	-0.0816138	0.0661362	106.6	99.4	94	106.2	105.7	108	103.1	98.6	96.6	94.6	95.6	91.8
High	Q96P20	NACHT, LRR and PYD domains-containing protein 3	16	NLRP3	-0.0380063	0.317181	-0.120294	0.0117159	-0.0816138	0.073411	103.7	100.9	95.4	100	107.2	103.8	99.3	101.5	102.1	93.1	97.1	96
High	P42677	40S ribosomal protein S27	1	RPS27	0.0143553	0.751572	-0.0664274	0.190423	-0.0816138	0.137311	101.2	102.2	96.6	97.5	104.6	101.4	99.2	107	100.6	98.1	98.2	93.5
High	Q96RR1	Twinkle protein, mitochondrial	5	C10orf2	0.0143553	0.879197	-0.0679388	0.43551	-0.0816138	0.388764	101.2	102.2	96.6	109.2	92.4	102.1	99.4	106.5	100.7	104.6	92.5	92.5
High	Q9H2F5	Enhancer of polycomb homolog 1	4	EPC1	0.0524159	0.179845	-0.0291463	0.450685	-0.0816138	0.0669769	99.4	103.1	97.4	96.5	100.1	101.7	100.5	102.2	106.7	95.7	98.2	98.3
High	Q6W2J9	BCL-6 corepressor	11	BCOR	0.0579701	0.173597	-0.0232698	0.574509	-0.0816138	0.0862536	99.2	103.2	97.6	100.2	95.7	101.7	101.7	104	104	97.7	94	101
High	Q8WXD5	Gem-associated protein 6	1	GEMIN6	0.299831	0.0688422	0.217851	0.175812	-0.0816138	0.603418	88.4	108.8	102.8	93.7	72.2	99.3	105.8	114.2	106.5	90.3	117.7	100.4
High	Q96T51	RUN and FYVE domain-containing protein 1	28	RUFY1	0.123004	0.00338418	0.0426443	0.188845	-0.0816138	0.0309624	96.2	104.8	99	97.8	96.2	94.4	105.5	102.1	106.7	98	99.5	99.6
High	Q12872	Splicing factor, suppressor of white-apricot homolog	18	SFSWAP	0.126973	0.00479224	0.045443	0.199111	-0.0816138	0.043225	96	104.8	99.1	96.6	96.8	94.7	102.5	107.7	104.4	101.3	96.9	99.2
High	Q14691	DNA replication complex GINS protein PSF1	11	GINS1	0.182692	0.0023126	0.10165	0.0381885	-0.0816138	0.0832175	93.5	106.1	100.3	92.7	93.7	94.3	104	109.8	104.5	104.2	96.9	99.8
High	P51159	Ras-related protein Rab-27A	8	RAB27A	-0.33825	1.51951e-05	-0.41889	6.78494e-06	-0.0800879	0.0588059	118.2	93.4	88.4	116.8	118.5	119.2	95.7	92.8	91.7	87.9	90.9	86.4
High	Q9UHB4	NADPH-dependent diflavin oxidoreductase 1	4	NDOR1	-0.325539	0.000767608	-0.407364	0.000293222	-0.0800879	0.296212	117.5	93.8	88.7	118.6	121.5	112.5	94.1	94.1	93.1	94.1	80.8	91.1
High	Q8NEZ2	Vacuolar protein sorting-associated protein 37A	7	VPS37A	0.24732	0.000589936	0.168642	0.00508041	-0.0800879	0.0947723	90.6	107.6	101.8	89.6	89.4	92.8	106.1	108.3	108.4	96.4	105.1	103.9
High	Q13867	Bleomycin hydrolase	19	BLMH	0.259423	0.000297796	0.180148	0.00242485	-0.0800879	0.0748409	90.1	107.9	102.1	88.6	93.3	88.4	107.7	106.3	109.5	99.9	100.3	106
High	P49590	Probable histidine--tRNA ligase, mitochondrial	10	HARS2	0.284514	9.22511e-05	0.204141	0.000686939	-0.0800879	0.0456718	89	108.4	102.5	88.4	89.7	88.9	104.7	112.2	108.4	103.4	102.4	101.8
High	O15305	Phosphomannomutase 2	10	PMM2	0.292782	4.62302e-05	0.214125	0.000318386	-0.0800879	0.0334079	88.6	108.6	102.8	89.2	88.4	88.3	107.8	109.4	108.6	105.3	103.8	99.3
High	Q13426	DNA repair protein XRCC4	14	XRCC4	0.319618	4.17729e-05	0.238787	0.000258704	-0.0800879	0.0390363	87.5	109.2	103.3	86.7	87.4	88.4	108.9	106.9	111.8	102.6	101.1	106.1
High	P35613	Basigin	10	BSG	0.326537	0.00062921	0.246104	0.00320012	-0.0800879	0.182221	87.2	109.3	103.4	79.6	90.9	91.1	112.3	110	105.7	103.5	103.7	103.1
High	A0AVF1	Intraflagellar transport protein 56	5	TTC26	0.551885	3.96117e-05	0.471968	0.000119635	-0.0800879	0.156345	77.9	114.2	108	73.6	78.3	81.7	113.6	110.8	118.1	105	113.4	105.5
High	Q02543	60S ribosomal protein L18a	10	RPL18A	-0.07552	0.0535028	-0.155213	0.00252919	-0.0800879	0.0683059	105.4	100	94.6	103.8	103.1	109.2	101.8	100.5	97.7	93.7	95.4	94.8
High	Q96TC7	Regulator of microtubule dynamics protein 3	12	FAM82A2; RMDN3	-0.0101344	0.772223	-0.0908029	0.0158776	-0.0800879	0.0342688	102.3	101.6	96.1	104	100.3	102.5	102.7	100.8	101.4	95.5	98.5	94.3
High	Q5SY16	Polynucleotide 5'-hydroxyl-kinase NOL9	12	NOL9	0.0356239	0.31557	-0.0439433	0.25388	-0.0800879	0.063615	100.1	102.7	97.2	98.5	99.9	102	102.9	105.8	99.4	98.5	97.9	95.2
High	P22392	Nucleoside diphosphate kinase B	2	NME2; NME1-NME2	0.0676387	0.151185	-0.011588	0.804596	-0.0800879	0.120927	98.7	103.4	97.9	98.7	98.9	98.4	102	107.2	101.1	101.9	98.7	92.9
High	Q9UPT5	Exocyst complex component 7	18	EXOC7	0.10165	0.0130171	0.0214797	0.534998	-0.0800879	0.0450798	97.2	104.3	98.6	98.9	94.7	97.8	104.4	102.7	105.6	95.8	100.3	99.7
High	Q96B49	Mitochondrial import receptor subunit TOM6 homolog	1	TOMM6	0.104337	0.0678095	0.0243197	0.650156	-0.0800879	0.169894	97	104.3	98.7	99.7	91.8	99.5	107.7	99	106.2	96.7	99.6	99.8
High	Q9UKK6	NTF2-related export protein 1	2	NXT1	0.111031	0.0612445	0.0313952	0.579775	-0.0800879	0.180564	96.7	104.5	98.8	97.7	92	100.4	98.5	107.5	107.4	98.5	100.8	97.2
High	Q9UBP0	Spastin	16	SPAST	0.141433	0.0142459	0.0607392	0.222749	-0.0800879	0.125233	95.4	105.2	99.5	94.8	96.9	94.4	98.9	107.9	108.7	101.4	98.9	98.1
High	Q71RG4	Transmembrane and ubiquitin-like domain-containing protein 2	1	TMUB2	0.163499	0.291502	0.0840643	0.59906	-0.0800879	0.635474	94.3	105.7	100	94.7	88.9	99.4	85.3	123.1	108.6	93.5	107.5	99
High	Q9BYE7	Polycomb group RING finger protein 6	3	PCGF6	0.254594	0.0151943	0.175045	0.0693897	-0.0800879	0.377448	90.3	107.7	102	87.5	93.7	89.6	108.8	102.4	112.1	95	97.5	113.4
High	Q9BTW9	Tubulin-specific chaperone D	34	TBCD	-0.140826	0.00160543	-0.22095	0.0001815	-0.0800879	0.0414851	108.5	98.4	93.1	109	108	108.6	96.7	101.7	96.9	93.8	93.8	91.6
High	Q8N6S5	ADP-ribosylation factor-like protein 6-interacting protein 6	1	ARL6IP6	0.187768	0.0036797	0.107018	0.0464421	-0.0800879	0.12208	93.3	106.2	100.5	95.4	90.1	94.3	109.6	108.2	100.9	98.7	102.8	100
High	O95571	Persulfide dioxygenase ETHE1, mitochondrial	7	ETHE1	0.207893	0.00185639	0.128293	0.0211066	-0.0800879	0.110928	92.3	106.7	101	94.8	86.5	95.7	104.8	106.8	108.5	102	101.6	99.2
High	P22061	Protein-L-isoaspartate(D-aspartate) O-methyltransferase	10	PCMT1	0.22404	0.00148339	0.144046	0.0147805	-0.0800879	0.118259	91.7	107.1	101.3	94.7	88.8	91.4	106.4	102.9	111.9	100.4	103.7	99.7
High	Q9BRD0	BUD13 homolog	10	BUD13	0.173767	0.000129206	0.0949116	0.00354381	-0.0785637	0.0106053	93.9	105.9	100.3	93.5	94.4	93.7	105	105.9	106.7	99.6	100.5	100.8
High	Q5JPE7	Nodal modulator 2	2	NOMO2	0.196607	0.000182197	0.117695	0.0032613	-0.0785637	0.0220351	92.8	106.4	100.7	91.4	95	92.1	105.9	106.7	106.6	100.6	99.3	102.3
High	Q92759	General transcription factor IIH subunit 4	8	GTF2H4	0.226509	0.000940291	0.147958	0.00917037	-0.0785637	0.101431	91.5	107.1	101.4	87.7	90	96.8	106.6	107	107.6	98.8	102.7	102.7
High	O00748	Cocaine esterase	4	CES2	0.386259	5.64859e-05	0.306846	0.000248374	-0.0785637	0.0886426	84.7	110.6	104.7	80.8	84.4	88.8	111.1	110.4	110.3	101.5	108	104.7
High	Q9P273	Teneurin-3	10	TENM3	0.404903	0.000151674	0.325386	0.000604714	-0.0785637	0.158465	83.9	111	105.1	88	80.5	83.1	110.4	110.4	112.3	98.6	107.7	109
High	O43824	Putative GTP-binding protein 6	6	GTPBP6	0.423309	8.78246e-06	0.343692	3.54074e-05	-0.0785637	0.0352584	83.1	111.4	105.5	85.5	81.7	82.1	110.7	109.7	113.9	103.4	106.4	106.6
High	Q4G0F5	Vacuolar protein sorting-associated protein 26B	9	VPS26B	0.592636	3.02325e-06	0.513996	8.14109e-06	-0.0785637	0.0477135	76.2	114.9	108.9	74.8	77.2	76.6	112.3	119.1	113.4	108.6	107.5	110.5
High	P05141	ADP/ATP translocase 2	6	SLC25A5	-0.0679388	0.0460014	-0.147202	0.00151506	-0.0785637	0.0399119	105	100.2	94.8	103.6	105.2	106.2	102.6	99.9	98.1	96.7	94.1	93.7
High	P05023	Sodium/potassium-transporting ATPase subunit alpha-1	28	ATP1A1	-0.027675	0.252355	-0.106249	0.00228308	-0.0785637	0.0150278	103.1	101.1	95.8	103.6	102.6	103.1	101	101	101.4	97.1	95.9	94.3
High	Q9NXD2	Myotubularin-related protein 10	2	MTMR10	-0.222633	0.261367	-0.300448	0.145048	-0.0785637	0.75048	112.4	96.4	91.2	108.4	117.6	111.2	81.6	94.4	113.2	65.4	102.9	105.4
High	O75531	Barrier-to-autointegration factor	2	BANF1	-0.0892673	0.392625	-0.166503	0.129464	-0.0785637	0.515202	106	99.6	94.4	111.4	93.4	113.2	96.7	95.4	106.9	93.4	101.7	88
High	Q14008	Cytoskeleton-associated protein 5	79	CKAP5	-0.013043	0.709503	-0.0908029	0.020057	-0.0785637	0.0485841	102.4	101.5	96.1	104.3	102.6	100.2	99.8	103	101.7	97.6	93.7	97.2
High	Q07666	KH domain-containing, RNA-binding, signal transduction-associated protein 1	8	KHDRBS1	0.0243197	0.509344	-0.0528949	0.178292	-0.0785637	0.0769968	100.6	102.4	97	98.8	103.6	99.5	104.7	102.5	100	99.9	96	95
High	Q9UIV1	CCR4-NOT transcription complex subunit 7	5	CNOT7	0.0271541	0.657188	-0.0513992	0.415248	-0.0785637	0.245596	100.5	102.5	97	98.4	97.6	105.6	108.4	98.1	100.9	92.6	98.2	100.3
High	Q96CW6	Probable RNA polymerase II nuclear localization protein SLC7A6OS	4	SLC7A6OS	0.0496308	0.337327	-0.0291463	0.571348	-0.0785637	0.164952	99.5	103	97.5	103.5	95.6	99.5	98.9	107.4	102.6	95.3	100.5	96.7
High	Q6NXT1	Ankyrin repeat domain-containing protein 54	7	ANKRD54	0.0551957	0.0707084	-0.0232698	0.430447	-0.0785637	0.0272473	99.2	103.1	97.7	98.4	100.9	98.4	101.2	103.7	104.4	96.3	98	98.7
High	P29374	AT-rich interactive domain-containing protein 4A	9	ARID4A	0.0827026	0.0688255	0.00432161	0.922473	-0.0785637	0.10053	98	103.8	98.3	96	99.4	98.6	108.6	100.7	102	98.2	100.3	96.4
High	P51956	Serine/threonine-protein kinase Nek3	3	NEK3	0.0840643	0.134892	0.00575927	0.914538	-0.0785637	0.190572	97.9	103.8	98.3	101.1	92.3	100.3	101.1	102.1	108.2	94.8	100.5	99.7
High	O14772	Fucose-1-phosphate guanylyltransferase	8	FPGT	0.0935602	0.122787	0.0143553	0.825655	-0.0785637	0.208079	97.5	104	98.5	99.4	99.4	93.8	105.5	99.8	106.7	92.1	101.3	102
High	P63000	Ras-related C3 botulinum toxin substrate 1	3	RAC1	0.104337	0.010941	0.0271541	0.434256	-0.0785637	0.047944	97	104.3	98.8	95	97.2	98.6	106.2	105.4	101.2	97.7	98.2	100.4
High	O76071	Probable cytosolic iron-sulfur protein assembly protein CIAO1	9	CIAO1	0.1137	0.072846	0.0356239	0.561075	-0.0785637	0.219212	96.6	104.5	98.9	101.6	88.8	99.3	103.1	105.4	104.9	99.6	101.6	95.7
High	Q96HE9	Proline-rich protein 11	1	PRR11	0.121679	0.210073	0.0440443	0.663486	-0.0785637	0.445484	96.2	104.7	99.1	93.6	95.8	99.2	102.8	95.9	115.3	99.5	91.2	106.7
High	Q8TEX9	Importin-4	27	IPO4	0.15056	0.0151219	0.0717627	0.18314	-0.0785637	0.160631	94.9	105.3	99.8	96.4	96.7	91.6	102.4	111.4	102.2	102.4	97.7	99.2
High	Q8N584	Tetratricopeptide repeat protein 39C	8	TTC39C	0.252173	0.0135202	0.173767	0.0630232	-0.0785637	0.367502	90.4	107.6	102	88.7	87.9	94.7	119.6	102.3	101	101.5	101.8	102.6
High	Q6GYQ0	Ral GTPase-activating protein subunit alpha-1	2	RALGAPA1	0.279768	0.0404048	0.201634	0.121583	-0.0785637	0.537847	89.2	108.3	102.6	93.8	88.1	85.6	92	120.5	112.2	103	96.7	108
High	Q9H6U6	Breast carcinoma-amplified sequence 3	8	BCAS3	0.337996	0.00141488	0.259423	0.00623279	-0.0785637	0.268933	86.7	109.6	103.8	79.6	87.7	92.7	111	107.7	110	96.7	107.1	107.4
High	Q9HD15	Steroid receptor RNA activator 1	7	SRA1	0.121679	0.00394866	0.0440443	0.185849	-0.0785637	0.0373755	96.2	104.7	99.1	97.3	93.4	97.8	103.1	105.7	105.2	100.1	99.9	97.4
High	P98082	Disabled homolog 2	7	DAB2	0.230203	0.00122596	0.15056	0.0112073	-0.0785637	0.119711	91.4	107.2	101.5	91.7	88.4	94.1	103.4	106.4	111.6	102	103.8	98.6
High	Q8WV92	MIT domain-containing protein 1	6	MITD1	-0.229382	4.71324e-05	-0.305788	1.28388e-05	-0.077041	0.0298197	112.7	96.1	91.2	112.7	111.5	113.8	94.8	97.7	95.9	91.6	91.9	90
High	Q15785	Mitochondrial import receptor subunit TOM34	21	TOMM34	-0.22095	0.00049595	-0.298673	0.000126073	-0.077041	0.111177	112.3	96.4	91.3	112.2	111.7	113.1	93	101.2	94.8	92.5	89.6	91.9
High	P54132	Bloom syndrome protein	25	BLM	0.230203	9.70918e-05	0.154454	0.00102279	-0.077041	0.028724	91.3	107.1	101.6	91.7	91.3	90.9	106.8	107.4	107.1	99.6	100.6	104.6
High	Q8IY67	Ribonucleoprotein PTB-binding 1	13	RAVER1	0.249749	0.000107596	0.172488	0.00095583	-0.077041	0.0380951	90.5	107.6	102	90.8	89.3	91.4	108.2	108.9	105.6	104.9	100.4	100.6
High	Q8N6M0	OTU domain-containing protein 6B	12	OTUD6B	0.387363	0.000140933	0.31034	0.000567217	-0.077041	0.150358	84.5	110.6	104.9	81.1	86	86.5	108.7	109	114.1	99.6	105.8	109.2
High	Q8NEF9	Serum response factor-binding protein 1	9	SRFBP1	0.43189	0.000210729	0.355016	0.000739172	-0.077041	0.216617	82.7	111.6	105.8	79.9	86.1	82	107.3	117	110.4	102.5	102.8	112
High	Q96A19	Coiled-coil domain-containing protein 102A	1	CCDC102A	-0.253257	0.125856	-0.32916	0.0605966	-0.077041	0.703471	113.9	95.5	90.6	137.5	96.6	107.5	93.8	98.7	94.1	83.5	98.5	89.7
Medium	Q5U3C3	Transmembrane protein 164	1	TMEM164	-0.164884	0.187146	-0.24127	0.0716562	-0.077041	0.606308	109.6	97.7	92.7	100.5	123.2	105.1	103.9	96.4	92.9	80	98.1	99.9
High	Q53H96	Pyrroline-5-carboxylate reductase 3	7	PYCRL	-0.0558912	0.222658	-0.132894	0.0147124	-0.077041	0.131588	104.4	100.4	95.2	99.4	109	104.7	99.2	100.5	101.7	96.6	92.5	96.4
High	Q15654	Thyroid receptor-interacting protein 6	12	TRIP6	-0.0218044	0.720943	-0.0985055	0.115742	-0.077041	0.242301	102.8	101.2	96	101	105.9	101.4	101.5	106.1	96.2	101.9	93.4	92.7
High	P62993	Growth factor receptor-bound protein 2	14	GRB2	-0.00723157	0.805651	-0.0846703	0.0190994	-0.077041	0.0384694	102.1	101.6	96.3	103	99.3	104	100.3	101.6	102.8	97.1	95.6	96.3
High	O15226	NF-kappa-B-repressing factor	28	NKRF	0.0200577	0.656951	-0.0573917	0.201859	-0.077041	0.119684	100.9	102.2	96.9	99.6	102.2	100.8	101.3	103.4	102	95.9	102.3	92.6
High	Q9Y4W2	Ribosomal biogenesis protein LAS1L	23	LAS1L	0.0214797	0.405779	-0.0543923	0.0632812	-0.077041	0.0237928	100.7	102.3	97	100	100.2	102	102.5	103.2	101.2	97.7	95.1	98.1
High	P14625	Endoplasmin	41	HSP90B1	0.0229004	0.362726	-0.0543923	0.062521	-0.077041	0.0210398	100.7	102.3	97	101.6	99.6	100.8	103.4	100.6	103	97.5	96	97.5
High	Q9P1Y6	PHD and RING finger domain-containing protein 1	6	PHRF1	0.0285692	0.531102	-0.0484122	0.284572	-0.077041	0.127135	100.4	102.4	97.1	95.5	104.6	101.3	101.5	102.8	103	99.5	97.7	94.1
High	Q96LJ7	Dehydrogenase/reductase SDR family member 1	1	DHRS1	0.0731347	0.31299	-0.00433459	0.953166	-0.077041	0.324846	98.4	103.5	98.1	90	101.9	103.3	103.1	102.7	104.7	91.6	99.2	103.5
High	Q969U7	Proteasome assembly chaperone 2	9	PSMG2	0.0813396	0.111764	0.00288251	0.946463	-0.077041	0.149624	98	103.7	98.3	97	102	95.1	99	107.7	104.4	100.5	96.3	98
High	O60361	Putative nucleoside diphosphate kinase	1	NME2P1	0.0962619	0.321374	0.0186342	0.855028	-0.077041	0.463507	97.3	104	98.6	98.5	102.1	91.4	96.4	106.5	109.2	109.6	91.1	95.2
High	P52815	39S ribosomal protein L12, mitochondrial	6	MRPL12	0.126973	0.0383122	0.0496308	0.377621	-0.077041	0.189903	95.9	104.8	99.3	91.7	101.4	94.8	108.7	99.5	106	98.8	99.6	99.5
High	Q9NYW8	RB-associated KRAB zinc finger protein	1	RBAK	0.365133	0.0335944	0.288063	0.0805036	-0.077041	0.622481	85.5	110.1	104.4	95.3	92.9	68.3	105.8	122.2	102.2	109.6	95.1	108.6
High	Q8IWJ2	GRIP and coiled-coil domain-containing protein 2	34	GCC2	0.123004	0.00773678	0.045443	0.231652	-0.077041	0.063866	96.1	104.7	99.2	96.1	96.3	96	101.2	105.5	107.3	98.8	96.9	101.9
High	A2A288	Probable ribonuclease ZC3H12D	4	ZC3H12D	0.168642	0.00533184	0.0922074	0.0715858	-0.077041	0.125424	94.1	105.7	100.2	95.3	95.1	91.9	108	103.5	105.6	98.8	96.4	105.5
High	Q9BR61	Acyl-CoA-binding domain-containing protein 6	6	ACBD6	0.366252	0.000310741	0.290424	0.00129434	-0.07552	0.190988	85.4	110.1	104.5	82.8	86.2	87.2	116.6	106.5	107.3	103.5	101.1	108.8
High	O94759	Transient receptor potential cation channel subfamily M member 2	1	TRPM2	0.564622	0.000112673	0.488515	0.000311362	-0.07552	0.271127	77.3	114.3	108.4	77.5	73.8	80.5	116.3	120.1	106.5	106	114.2	105.1
High	P05388	60S acidic ribosomal protein P0	14	RPLP0	-0.0649175	0.0447786	-0.139236	0.00149017	-0.07552	0.0400468	104.8	100.1	95.1	104.6	104.1	105.6	100.5	101.7	98.3	97.4	93.6	94.2
High	P18124	60S ribosomal protein L7	21	RPL7	-0.0424568	0.212274	-0.117161	0.00679494	-0.07552	0.0612043	103.7	100.7	95.6	103.1	105	103.1	102.7	100.2	99.3	97.6	92.2	96.9
High	O95835	Serine/threonine-protein kinase LATS1	2	LATS1	-0.027675	0.792503	-0.104697	0.338179	-0.07552	0.531438	103.1	101.1	95.9	118.5	96.7	94.1	98.5	107.6	97.1	97.6	94.5	95.5
High	Q96K76	Ubiquitin carboxyl-terminal hydrolase 47	32	USP47	-0.00433459	0.895728	-0.0800879	0.0263241	-0.07552	0.0442919	101.9	101.6	96.4	100.3	103.5	102	100.5	101.7	102.7	93.8	97.1	98.4
High	O75683	Surfeit locus protein 6	13	SURF6	0.0143553	0.66763	-0.0619024	0.0638844	-0.07552	0.0424294	101.1	102.1	96.8	99.3	104	100	100.8	103.3	102	97.5	95.7	97.3
High	Q9H488	GDP-fucose protein O-fucosyltransferase 1	8	POFUT1	0.0468403	0.203976	-0.027675	0.436017	-0.07552	0.0731563	99.5	102.9	97.6	95.6	100.6	102.5	103.2	102.9	102.4	95.6	98.2	99
High	O15355	Protein phosphatase 1G	21	PPM1G	0.0551957	0.272118	-0.0218044	0.680319	-0.07552	0.166941	99.2	103	97.7	101.6	102.3	93.7	104.2	101.8	103.2	97	94.3	101.9
High	Q96EV8	Dysbindin	3	DTNBP1	0.0662614	0.27999	-0.00868224	0.900396	-0.07552	0.26273	98.6	103.3	98.1	97.8	93.9	104.2	102.2	103.1	104.6	91.5	99.7	103
High	Q9BZD4	Kinetochore protein Nuf2	16	NUF2	0.104337	0.0335339	0.0285692	0.524985	-0.07552	0.115998	96.9	104.2	98.9	98.3	98.8	93.7	104.8	101.9	106	102.3	94.7	99.6
High	P78344	Eukaryotic translation initiation factor 4 gamma 2	41	EIF4G2	-0.123434	0.00890571	-0.199255	0.000947749	-0.07552	0.100939	107.5	98.7	93.7	108.9	109	104.7	96.8	101.7	97.7	94.8	90.8	95.6
High	Q8NBJ5	Procollagen galactosyltransferase 1	25	COLGALT1; GLT25D1	0.151859	0.00333197	0.0758749	0.0693944	-0.07552	0.0747096	94.8	105.3	99.9	96.7	93.4	94.3	102.6	109.6	103.7	101	99.1	99.6
High	Q5VWJ9	Sorting nexin-30	8	SNX30	-0.296899	0.000218238	-0.37146	8.26988e-05	-0.0740006	0.182569	116	94.4	89.6	118.2	115.9	113.9	92.3	92.4	98.5	88.7	86.4	93.9
High	P15586	N-acetylglucosamine-6-sulfatase	7	GNS	-0.268817	0.000683625	-0.341903	0.000232438	-0.0740006	0.228151	114.6	95.1	90.4	117	112.1	114.6	100	88.7	96.5	89.1	92.1	89.8
High	P80217	Interferon-induced 35 kDa protein	8	IFI35	-0.237864	0.000865576	-0.311148	0.000248374	-0.0740006	0.182644	113	95.9	91.1	110.5	113.5	115	95.6	91.9	100.2	87.2	92.8	93.2
High	P43405	Tyrosine-protein kinase SYK	28	SYK	-0.200913	9.11013e-05	-0.274041	2.20975e-05	-0.0740006	0.0316396	111.2	96.8	92	110.7	111.1	111.9	97.2	95.1	98.1	90.7	92.1	93.1
High	Q9NWT1	p21-activated protein kinase-interacting protein 1	15	PAK1IP1	0.183963	0.000237425	0.109695	0.00420539	-0.0740006	0.0262581	93.3	106	100.7	92.2	93.8	94	103.6	107.4	106.9	101.1	100.6	100.3
High	Q9P2N5	RNA-binding protein 27	21	RBM27	0.210389	0.000490385	0.136191	0.00532136	-0.0740006	0.0672158	92.1	106.6	101.3	91.9	93.3	91.2	103.5	108.9	107.4	104.2	99.2	100.4
High	Q9BZE2	tRNA pseudouridine(38/39) synthase	2	PUS3	0.427606	0.000243436	0.353888	0.000820196	-0.0740006	0.242773	82.8	111.4	105.8	78.1	84.1	86.1	104.9	116.9	112.4	106.4	102.1	109
High	O96033	Molybdopterin synthase sulfur carrier subunit	2	MOCS2	1.35614	7.87004e-05	1.28214	0.000137739	-0.0740006	0.54939	50.1	128.2	121.8	51.8	46.3	52.2	119	131.7	133.8	120.3	139.3	105.7
High	P61353	60S ribosomal protein L27	7	RPL27	-0.0454314	0.215183	-0.118727	0.00919307	-0.0740006	0.0843143	103.8	100.6	95.6	100.6	107.4	103.3	100.9	101.6	99.3	97.5	94.5	94.9
High	Q9Y244	Proteasome maturation protein	3	POMP	-0.110916	0.119038	-0.186065	0.0224844	-0.0740006	0.353116	107	99	94	112.6	101.9	106.3	93.3	101.7	102	100.5	91.3	90.4
High	Q8N6H7	ADP-ribosylation factor GTPase-activating protein 2	16	ARFGAP2	-0.00868224	0.770414	-0.0816138	0.0136204	-0.0740006	0.0297437	102.1	101.5	96.4	100.7	103.5	102	100.8	101	102.7	96.7	94.8	97.7
High	Q99961	Endophilin-A2	17	SH3GL1	-0.00433459	0.915908	-0.0785637	0.0606181	-0.0740006	0.0932467	101.9	101.6	96.5	102.7	100.2	102.8	98.3	105.7	100.8	95.2	98.3	96
High	Q9Y5U2	Protein TSSC4	7	TSSC4	0.00863031	0.824783	-0.0664274	0.0834689	-0.0740006	0.0743424	101.3	101.9	96.8	104.5	98	101.5	101.8	101.9	102	96.6	99	94.8
High	P19838	Nuclear factor NF-kappa-B p105 subunit	22	NFKB1	0.0200577	0.452905	-0.0543923	0.0609937	-0.0740006	0.0258844	100.8	102.2	97	101.1	101.3	100	101.3	102.8	102.5	94.9	98.3	97.9
High	O43766	Lipoyl synthase, mitochondrial	2	LIAS	0.0328061	0.706286	-0.0409718	0.648028	-0.0740006	0.439298	100.2	102.5	97.4	99.9	92.1	108.5	96.7	103.4	107.3	90.6	102.1	99.5
High	Q15021	Condensin complex subunit 1	51	NCAPD2	0.0593553	0.219524	-0.0144996	0.781968	-0.0740006	0.164266	99	103.1	98	102.1	99.3	95.4	99.9	107	102.4	101.2	94.7	98
High	Q15003	Condensin complex subunit 2	24	NCAPH	0.0621217	0.0987775	-0.011588	0.770293	-0.0740006	0.0756871	98.8	103.2	98	100.1	100.1	96.2	103.1	104.7	101.8	101.3	95.5	97.3
High	Q3YEC7	Rab-like protein 6	21	RABL6	0.077243	0.010597	0.00288251	0.912399	-0.0740006	0.0179293	98.1	103.5	98.3	98.8	98.1	97.5	103.1	102.8	104.7	97.4	99.4	98.2
High	Q13608	Peroxisome assembly factor 2	4	PEX6	0.10165	0.176501	0.0285692	0.710753	-0.0740006	0.355875	97	104.1	98.9	102.7	90.9	97.4	99.3	102.6	110.3	96	95.9	104.9
High	Q9Y570	Protein phosphatase methylesterase 1	14	PPME1	0.108357	0.0159548	0.0342157	0.377754	-0.0740006	0.0826009	96.7	104.3	99	94.2	94.8	101.1	105.6	103.1	104.2	97.6	98.9	100.6
High	Q56A73	Spindlin-4	1	SPIN4	0.196607	0.20326	0.121679	0.431492	-0.0740006	0.650315	92.8	106.3	101	76.6	92.5	109.2	98.8	102.8	117.2	92.3	107.1	103.5
High	Q6N043	Zinc finger protein 280D	5	ZNF280D	0.226509	0.0533806	0.151859	0.175249	-0.0740006	0.506239	91.4	107	101.6	97.4	88.2	88.7	104.7	99.1	117.1	100.2	111.8	92.8
High	Q8TC44	POC1 centriolar protein homolog B	1	POC1B	0.327687	0.0624045	0.253384	0.140902	-0.0740006	0.65289	87.1	109.2	103.7	104.6	80.9	75.7	105.6	108.2	113.9	116.7	88.1	106.3
High	Q07890	Son of sevenless homolog 2	1	SOS2	0.38405	0.00209923	0.309176	0.00698939	-0.0740006	0.386863	84.7	110.4	104.9	85.8	83.5	84.7	112.5	98.4	120.5	103.6	105.9	105.2
High	O14777	Kinetochore protein NDC80 homolog	26	NDC80	0.134878	0.0059154	0.0607392	0.129464	-0.0740006	0.0830336	95.5	104.9	99.6	94.3	97.5	94.7	101.3	105.1	108.2	101.6	98.1	99.2
High	O00471	Exocyst complex component 5	21	EXOC5	0.145351	0.00930474	0.0703893	0.136351	-0.0740006	0.128234	95.1	105.1	99.8	96	94.4	94.7	107.2	101.4	106.8	95.1	101.1	103.3
High	O60934	Nibrin	20	NBN	0.171207	0.00348888	0.0976108	0.0455769	-0.0740006	0.117106	93.9	105.7	100.4	93.8	93.2	94.6	110	101.6	105.5	97.8	100.1	103.4
High	Q6PIW4	Fidgetin-like protein 1	6	FIGNL1	0.233888	0.00398686	0.159629	0.024885	-0.0740006	0.23995	91.1	107.1	101.8	91	88	94.3	100.5	109.5	111.4	106.3	99.4	99.7
High	Q96EP5	DAZ-associated protein 1	7	DAZAP1	0.24245	0.00815347	0.168642	0.041242	-0.0740006	0.324846	90.7	107.3	102	91.1	86.9	94	100	113.5	108.5	107.5	101.9	96.5
High	Q9H5U6	Zinc finger CCHC domain-containing protein 4	2	ZCCHC4	0.298658	0.00327362	0.225275	0.0143319	-0.0740006	0.321714	88.3	108.6	103.1	87	84.7	93.1	101.8	117.6	106.4	105.1	100.1	104.2
High	Q53QV2	Protein LBH	2	LBH	0.535058	0.00852349	0.46048	0.0186425	-0.0740006	0.631594	78.4	113.7	107.9	84.4	65.8	85	106.6	115.2	119.2	88.6	117.2	118
High	Q9UNF0	Protein kinase C and casein kinase substrate in neurons protein 2	20	PACSIN2	-0.209228	0.000175939	-0.281036	4.39614e-05	-0.0724828	0.0588617	111.6	96.6	91.8	109	112.4	113.3	96.3	95.5	97.9	90.5	93.6	91.3
High	P45984	Mitogen-activated protein kinase 9	6	MAPK9	0.186501	0.000325923	0.1137	0.00501922	-0.0724828	0.0368768	93.2	106	100.8	94	92.1	93.4	105.4	106.1	106.6	98	101.4	103
High	Q9BSC4	Nucleolar protein 10	24	NOL10	0.207893	0.000199471	0.133564	0.00236221	-0.0724828	0.0376103	92.3	106.5	101.2	90.6	93.1	93	106.4	104.5	108.6	100.9	102.8	100
High	Q9BZF1	Oxysterol-binding protein-related protein 8	27	OSBPL8	0.249749	0.000262504	0.176323	0.00192736	-0.0724828	0.0808297	90.4	107.5	102.1	90.6	88.8	91.7	104.4	111	107	104	102.9	99.6
High	Q9HAD4	WD repeat-containing protein 41	10	WDR41	0.252173	0.000302718	0.178874	0.0021628	-0.0724828	0.0889824	90.3	107.5	102.2	88.3	91	91.6	106.6	111.5	104.4	104.5	100.9	101.2
High	O95551	Tyrosyl-DNA phosphodiesterase 2	5	TDP2	0.255803	0.000761121	0.183963	0.00474129	-0.0724828	0.152777	90.1	107.6	102.4	88.3	87.9	94	104.6	110.3	107.9	99.2	106.5	101.4
High	Q15052	Rho guanine nucleotide exchange factor 6	25	ARHGEF6	0.302173	1.14365e-05	0.231432	6.23296e-05	-0.0724828	0.0191022	88.1	108.6	103.3	87.9	88.9	87.4	107.7	108	110.2	103.6	102.3	104.1
High	Q96CU9	FAD-dependent oxidoreductase domain-containing protein 1	10	FOXRED1	0.485427	1.2753e-05	0.412511	3.92814e-05	-0.0724828	0.086133	80.4	112.6	107	79.3	81.1	80.8	112.4	116.3	109	109.6	107.5	103.9
High	P62829	60S ribosomal protein L23	9	RPL23	-0.0513992	0.249263	-0.123434	0.01945	-0.0724828	0.1564	104.1	100.4	95.5	102.6	103.7	105.8	97.3	105.3	98.6	98.2	95.8	92.5
High	Q9H3U1	Protein unc-45 homolog A	43	UNC45A	-0.0144996	0.633373	-0.0877334	0.0189652	-0.0724828	0.0538643	102.4	101.3	96.3	102.1	103.2	101.8	99.9	103.6	100.4	97.6	93.6	97.7
High	P33176	Kinesin-1 heavy chain	47	KIF5B	0.0271541	0.292665	-0.0454314	0.106379	-0.0724828	0.0267505	100.4	102.3	97.3	100.3	101.7	99.1	102.9	101	102.9	96.4	97.6	98
[truncated: 5,458 more rows]

## Sheet: Interferome Top 40 Downreg
Gene name	US28-R129A/US28-WT	q value	Type I IFN-inducible	Type II-IFN inducible
CAV1	3.31121	1.85157e-09
RPS4Y1	3.02521	1.06969e-07		y
NCAM1	2.68885	6.90942e-07
MNDA	2.33199	1.61312e-07	y	y
PADI2	2.10769	2.75585e-05		y
KYNU	1.92372	6.53465e-06	y	y
ALOX5AP	1.80735	3.64948e-05	y
HSD17B8	1.7845	4.61599e-05
AKT3	1.69777	0.000640302
S100P	1.61495	0.000106363	y	y
DDX3Y	1.60834	1.55385e-07		y
CTH	1.57337	5.03755e-06	y	y
CAND2	1.54745	1.85157e-09		y
NCAM2	1.53057	1.18275e-05
TRIM72	1.5008	3.30218e-07		y
RAB6B	1.46571	4.75257e-05
SULT1A1	1.28688	3.62395e-06		y
IFI16	1.24245	8.55164e-06	y	y
NMNAT3	1.2394	4.03525e-05
OAS2	1.22342	2.68872e-06	y	y
PLXND1	1.21785	0.000103249
ALDH2	1.18713	0.000100523		y
HLA-DRB1	1.17249	0.000284102	y	y
FAM213A	1.16864	3.4166e-05
CPS1	1.15056	2.42955e-05
PLD4	1.11969	5.68345e-05		y
RPL22L1	1.09626	1.44916e-05
HLA-DRA	1.09491	0.000531429	y	y
CKB	1.07313	3.30218e-07	y
SYNPO2	1.06074	1.81214e-06	y
IFITM3	1.03914	0.000410095	y	y
MYO1G	1.02006	0.000103962		y
HLA-DRB1	1	0.000549937	y	y
AKR1C2	0.999278	2.58223e-06
HLA-DRB5	0.961994	0.000382759		y
RNASE2	0.9568	7.20435e-05	y	y
FDFT1	0.921436	7.91959e-05
MARCKS	0.913033	1.44262e-06	y	y
GLUL	0.908429	1.93562e-07	y	y
ME1	0.896078	4.22295e-06		y

## Sheet: Interferome Zero-Change 40
Gene Name	US28m/US28	Type I IFN-inducible	Type II-IFN inducible
CD82	0		y
TALDO1	0
PUS7	0
SMG8	0
CCDC82	0
FRG1	0	y
RANBP3	0	y
ZNF93	0
ANTXR2	0	y	y
UVRAG	0
CERS5	0
RPL4	0
KARS	0	y	y
CBFB	0
SMARCC2	0
KIAA0754	0	y	y
TMPO	0	y	y
PUF60	0
UBE2V2	0
VPS52	0
SF3B1	0
MTIF2	0
IARS	0
LAMTOR3	0		y
NCK1	0		y
SUDS3	0
RNF41	0		y
AKAP10	0
ZBTB14; ZFP161	0
PLCB1	0
TK2	0
INPPL1	0
RAB10	0
KATNA1	0
SAP18	0
HP1BP3	0
RFC2	0
MAT2B	0	y	y
CLEC16A	0
PALD1	0		y
